# Supplementary material for: Inferring species richness using multispecies occupancy modeling: Estimation performance and interpretation
Source: Ecol Evol. 2019 Feb 5;9(2):780–92. doi: 10.1002/ece3.4821 (PMC6362448; doi:10.1002/ece3.4821)
Supplement: Supplementary file 1 [file ECE3-9-780-s001.zip]

Archive with 2 entries (2 files):
- ece34821-sup-0002-AppendixS1.xlsx
- ece34821-sup-0001-AppendixS1.pdf
