# Supplementary material for: Inferring species richness using multispecies occupancy modeling: Estimation performance and interpretation
Source: Ecol Evol. 2019 Feb 5;9(2):780–92. doi: 10.1002/ece3.4821 (PMC6362448; doi:10.1002/ece3.4821)
Supplement: Supplementary file 1 [file ECE3-9-780-s001.zip › ece34821-sup-0002-AppendixS1.xlsx]

## Sheet: MSODM review
	reference		modelling		location and application				taxa*								species					survey protocol							details about estimation of N
ID	authors	year	MSODM fitted	estimate N	country/ region	habitat (terr/aquat)	habitat (which)	objective	which	M	B	P	H	I	F	O	#species in dataset	#species used in analyses	separate groups or a single one	how many groups	criterion	type of sampling	modelling "seasons"	survey type	type of replicat.	area (km2)	#sampling sites	#replicate surveys	upper bound on N	estimated N	key comments about estimation of N	priors
001	Goijman et al	2015	1	0	Argentina	terrestrial	grassland, forest	inform conservation (assess effect of land use and cover)	birds	0	1	0	0	0	0	0	205	74	separate	6	foraging	systematic	10	point survey (aural/visual detections)	spatial	255000	47-90 x 6	5
002	Carrillo-Rubio et al	2014	1	1	Mexico	terrestrial	forest	assess response to forest degradation	birds	0	1	0	0	0	0	0	73	73	single	1	NA	systematic	2	point survey	visit	1228	32	3-5 / yr	252	125 [90 - 190]	larger than previous estimates but "well within the range that could occur"	- diffuse priors (cite K&R 2009) - hyp: mean ~ N(0,0.1), SD ~ U(0,5) - omega: U(0,1)
003	Loos et al	2015	1	1	Romania	terrestrial	forest, grassland, arable land	guide survey design	plants, birds, butterflies	0	1	1	0	1	0	0	(310, 53, 81)	(310, 53, 81)	separate	3	taxa	random	1	(cartwheel plots, point counts, pollard transect)	visit	7850	(19?, 35, 26)	(2?, 4, 4)	Nobserved * (1+2/3)	not reported (report "mean site richness")	"[…] unrealistically high estimates for butterflies and plants, ... continued further analyses using observed species richness"	not reported
004	Rich et al	2016	1	0	Botswana	terrestrial	grassland, woodland, shrubland	inform management (assess effect human disturbance and env)	land mammals	1	0	0	0	0	0	0	44	44	single (with group effect)	3, 4	size, diet	systematic (roads)	1	camera trap	day	550	221	30
005	Sutherland et al	2016	1	1	Italy	terrestrial	grassland, woodland, mixed, wetland, agricultural, urbanized	methods extension (to multiple regions)	birds	0	1	0	0	0	0	0	29-75	29-75	single (with region effect)	8	region	not specified	not reported	point survey (observed)	visit	not reported	[11 - 103] per region	2-10	200	55 [41-114] - 121 [91-184]	Narrower CIs in multiregion model than for single region	- hyp: mean ~ N(0,s=2.25), tau ~ Gam (0.1,0.1) - omega ~ U(0,1)
006	White et al	2016	1	0	California, USA	terrestrial	forest	assess response to post-fire habitat structure	birds	0	1	0	0	0	0	0	64	64	single	1	NA	systematic	3	point survey (aural/visual detections)	visit	12	(40, 66, 69)	3
007	Woolley et al	2016	1	0	global	aquatic	deep sea	ecological inference (diversity patterns)	brittle/basket stars	0	0	0	0	1	0	0	2099	(320, 440, 58)	separate	3	bathymetric region (shelf, slope, deep-sea)	ad-hoc records	130 yrs collapsed	unstructured records from expeditions	visit (each exped.)	global	not reported	variable
008	Latif et al	2016	1	0	North America	terrestrial	forest	assess response to fire severity	birds	0	1	0	0	0	0	0	(53, 65)	(53, 65)	separate	2	locations	not specified (within unit or transect)	3	point survey	visit	not reported	(81, 149)	(2,3)
009	Ramesh et al	2016	1	0	South Africa	terrestrial	mosaic	assess conservation importance of PAs	mammals	1	0	0	0	0	0	0	39	39	single	1	NA	systematic	2	camera trap	day	>1300	205	24-46 days
010	Pearson et al	2015	1	0	USA	terrestrial	riparian forest	effect of riparian buffer zone width	birds	0	1	0	0	0	0	0	not reported	not reported	single	1	NA	not specified	3 (over 10 yrs)	point surveys (aural/visual detections)	visit	not reported	15	6
011	McNew & Handel	2015	1	0	Alaska (also sims)	terrestrial	tundra	compare richness estimators	birds	0	1	0	0	0	0	0	48	48	single	1	NA	not specified	1	point survey	visit	not reported	111 (50)	2-3 (3)
012	Flanders et al	2015	1	0	North Atlantic	aquatic	ocean	identify areas of high species occurrence	seabirds	0	1	0	0	0	0	0	17	17	single	1	NA	systematic	1	aerial transect survey	visit	not reported	not reported	not reported
013	Tobler et al	2015	1	0	Peru	terrestrial	moist forest	model extension	mammals, large terrestrial birds	1	1	0	0	0	0	0	(24, 3)	(24, 3)	single	1	NA	not specified	1	camera trap	day	not reported	263	variable (~30-100)
014	Russell et al	2015	1	0	Sweden	terrestrial	forest	monitor response to perturbation	birds	0	1	0	0	0	0	0	16	15	single	1	NA	systematic	4	point survey	spatial	whole country	679 (~400/yr)	8
015	Gilroy et al	2015	1	0	Colombia	terrestrial	mixed grassland and agricultural	assess impact of oil palm development	ants, beetles, birds, herps	0	1	0	1	1	0	0	(238, 50, 243, 37)	(238, 50, 243, 37)	separate	4	taxa	random	1	traps, point survey, transect	visit	68.6	(159, 159, 106, 66)	(4, 4, 4, 2)
016	Lewis et al	2015	1	0	Alaska	aquatic	boreal lakes	identify factors influencing brood occurrence	waterbirds	0	1	0	0	0	0	0	17	17	single	1	NA	random	2-3	observation (1 or multiple points)	visit	25900	72	(3, 4)
017	Millan et al	2015	1	0	Brazil	terrestrial	Eucalypt plantations	assess effect management	birds	0	1	0	0	0	0	0	25	25	single	1	NA	systematic	1	point survey	visit	43	16	6
018	Govindan & Swihart	2015	1	0	USA	terrestrial	forest	effect of mast production	acorn weevil	0	0	0	0	1	0	0	9	9	single	1	NA	systematic + stratified	3	circle traps	visit	not reported	255	5-8 / yr
019	Higa et al	2015	1	0	Japan	terrestrial	mixed (forest, wetland, grassland)	compare richness modelling methods	birds	0	1	0	0	0	0	0	(52, 23)	(34, 21)	single	1	NA	unstructured (database)	39 yrs collapsed	several	not specified	not reported	625	not reported
020	Homyack et al	2014	1	0	USA	terrestrial	pine forest	assess effect of disturbance	frogs, toads	0	0	0	1	0	0	0	15	15	single	1	NA	stratified (not random, but representative)	2	aural	visit	240	16	4-8
021	Muncy et al	2014	1	0	Kentucky, USA	aquatic	streams	assess effect of mountaintop removal mining	salamanders	0	0	0	1	0	0	0	9	5	single	1	NA	not specified	1	transect (search + netting)	visit	42	23	4
022	Beesley et al	2014	1	0	Australia	aquatic	wetlands	assess effect of inundation	fish	0	0	0	0	0	1	0	13	9	single	1	NA	not specified	5	net	visit	not reported	6	3
023	Mata et al	2014	1	0	Spain	terrestrial	urban	assess effect of urbanisation	bugs	0	0	0	0	1	0	0	142	142	single	1	NA	random within sites	1	net	visit	400	30	2-4
024	Gilroy et al	2014	1	0	Colombia	terrestrial	forest, agricultural	effect of land sharing	birds, dung beetles	0	1	0	0	1	0	0	(331, 28)	(243, 28)	separate (birds) single (beetles)	(2,1)	habitat	random	1	(point survey, traps)	visit	not reported	(174, 180)	(4, 4)
025	Kroll et al	2014	1	0	USA	terrestrial	forest	influence of habitat on occupancy	birds	0	1	0	0	0	0	0	63	63	single	1	NA	systematic	4	point survey (aural/visual detections)	visit	not reported	1941	3
026	Rovero et al	2014	1	1	Tanzania	terrestrial	tropical forests	baseline richness estimation, assess env preferences	mammals	1	0	0	0	0	0	0	26	23	single	1	NA	systematic + random	1	camera trap	day	1990	58	31	not reported	34.3 [CI: 26-54 ]	Supported by later surveys finding 4 undetected species	not reported
027	Pacifici et al	2014	1	1	Puerto Rico, USA	terrestrial	forest	assess estimation sensitivity to species grouping scheme	birds	0	1	0	0	0	0	0	(49, 78)	(49, 78)	separate	(3,4,6; 5,7,4)	habitat, microhabitat, diet, nest site	random	2	point survey (aural/visual detections)	day	(186, 9546)	(128, 72)	(3, 3)	not reported	PR = 49.15 [49 - 50] - 50.08 [49 - 52] HR = 87.91 [80-105] - 95.89 [79 -108]	Estimates using full community were more precise than grouping, with the diet group having greatest uncertainty.	- vague priors - hyp: mean ~ N(0,0.001)*, tau ~ Gam (0.1,0.1) - omega ~ U(0,1) *intercept prob U(0-1)
028	McManamay et al	2014	1	1	North Carolina, USA	aquatic	freshwater	covariate influence on species detection	fish	0	0	0	0	0	1	0	17	(15, 17)	separate	2	with 1 or 2 det methods	stratified	1	electrofishing, snorkel	visit		41	(3, 4)	100	Snorkel: 23 [17, 37] Snorkel + electro: 26 [18, 45]	Data from surrounding streams suggests up to 40 species in area	- follow Dorazio et al (2006) - hyp: mean prob U(0,1); var ~ IG(0.1,0.1) - omega: not reported (U(0,1) in ref)
029	Prado et al	2014	1	1	Brazil	aquatic	water bodies	assess relevanve local vs landscape factors	frogs	0	0	0	1	0	0	0	28	not reported	single	1	NA	selected for landscape representativeness	1	aural	visit	not reported	40	11-12	Nobserved + 50	30 [95% CI: 28-33]	No comment	- diffuse proper priors - details not reported
030	Casanovas et al	2014	1	1	USA	terrestrial	park	assess reliability of citizen science	lichen	0	0	0	0	0	0	1	(23, 23, 28, 31, 13)	(23, 23, 28, 31, 13)	separate	5	site	not detailed	1	quadrat plot search	observer	not reported	22	3-5	Nobserved + 50	(36.1, 37.3, 44.0, 50.1, 17.2)	Estimates higher than with other methods	not reported
031	Linden et al	2013	1	0	North America	terrestrial	forests	assess effect of management and vegetation condition	birds	0	1	0	0	0	0	0	71	71	separate	2	habitat	random in unit	2	point survey (aural/visual detections)	spatial and visit (2-scale)	not reported	84	3-9
032	White et al	2013	1	0	Western USA	terrestrial	upland forests	assess effect of fuel reduction	birds	0	1	0	0	0	0	0	46	46	separate	6	foraging	selected for landscape representativeness	1	point survey (aural/visual detections)	visit	not reported	742	2-3
033	Guzy et al	2013	1	0	North Carolina, USA	aquatic	ponds	assess effect of urban greenspace configuration	turtles	0	0	0	1	0	0	0	8	7	single	1	NA	selected for landscape representativeness	2	traps	visit	not reported	20	10
034	Chandler et al	2013	1	0	Costa Rica	terrestrial	agricultural	effect of coffee production systems on avian diversity	birds	0	1	0	0	0	0	0	148	148	single	1	NA	selected for landscape representativeness	1	mist netting	unclear (net? day?)	50	32	unclear
035	Henden et al	2013	1	1	Arctic	terrestrial	tundra	assess effect willow extent/configuration	birds	0	1	0	0	0	0	0	17	17	single	1	NA	"strategically selected"	4	point survey	visit	not reported	(12, 13, 12)	3	Nobserved + 32	18.3 [CI: 17, 24]	Estimate appears sensible. Conforms to survey 30 years prior finding 21 species.	- same priors as Kery et al (2009, ecology), i.e. - hyp: mean~N(0,v=1000), tau~Gam (0.01,0.01) - omega ~ U(0,1)
036	White et al	2013	1	0	Sierra Nevada, USA	terrestrial	upland forests	assess effect forest structure	birds	0	1	0	0	0	0	0	61	56	single	1	NA	systematic grid + stratified random sampling	4	point survey (aural/visual detections)	visit	not reported	742	2-3
037	Holt et al	2013	1	0	Turks & Caicos Islands	aquatic	reefs	assess impact of survey protocol on estimation	fish	0	0	0	0	0	1	0	(105, 114, 119)	(80, 95, 100)	single (functional group as predictor)	1	NA	representative habitats	2	belt transects (visual survey)	observer, visit	not reported	3	24
038	Giovanini et al	2013	1	0	USA	terrestrial	forest	assess impact of salvage logging	birds	0	1	0	0	0	0	0	27	27	single	1	NA	random	3	point survey (aural/visual detections)	visit	not reported	24	3
039	Tingley & Beissinger	2013	1	1	Sierra Nevada, USA	terrestrial	montane	assess temporal and elevational change in richness	birds	0	1	0	0	0	0	0	205	205	single	1	NA	not detailed	(19, 7)	(line transect, point surveys)	visit	not reported	77	1-17	Nobserved + 300	not reported (report "site richness": average historical sites +16.9 species; modern sites +5.1)	No comment.	- uniformative priors - hyp: mean~N(0,0.001), tau~Gam (0.1,0.1) - omega ~ U(0,1)
040	Chen et al	2013	1	0	Switzerland	terrestrial	all	estimate detection probabilities	plants	0	0	1	0	0	0	0	1700	100	single (1 model with life form specific params)	1 (4)	life form	systematic grid, random selection	1	transect (visual search)	visit	whole country	451	1-2
041	Hunt et al	2013	1	0	South Carolina, USA	aquatic	floodplains, ephemeral ponds, riverbanks	assess effect of flow regulation and urbanisation	reptiles, amphibian	0	0	0	1	0	0	0	28	28	single	1	NA	selected for accessibility	1	active site search	visit	not reported	21	13
042	Sauer et al	2013	1	0	Maryland, USA	terrestrial	forest, grassland, successional, wetland	assist land management decision making	birds	0	1	0	0	0	0	0	90	90	single	1	NA	systematic grid	1	point survey (aural/visual detections)	visit	52	316	1-7
043	Zipkin et al	2012	1	0	Maryland, USA	aquatic	wetland	present model evaluation method	amphibians	0	0	0	1	0	0	0	14	12	single	1	NA	random	6	search	visit	not reported	33	8
044	Jones et al	2012	1	0	Oregon, USA	terrestrial	forest	assess effect of vegetation cover	birds	0	1	0	0	0	0	0	64	64	single	1	NA	stratified	2	point survey (aural/visual detections)	visit	not reported	212	2
045	Broms et al	2015	1	1	Costa Rica; Colorado USA; (+simulation)	terrestrial, aquatic	forest, streams	methods extension (computation of Hill numbers)	ants, fish	0	0	0	0	1	1	0	variable (sim) 287? (ants) 36 (fish)	all	single	1	NA	not specified	1	not reported; electrofishing	spatial, visit	not reported	25-100 (sims) 60 (ants) 60 (fish)	2,5 (sims) 10 (ants) 1-5 (fish)	variable (details not reported)	variable (sims) ants: 329 (282-404) fish: 46 (37-64)	(sims) estimates unbiased for most simulations (ants) much larger than in "asymptotic incidence based methods" (fish) in line with other sampling; again larger than asympto.	- hyp: mean~N(0,1.5^2), tau~Gam (0.1,0.1) - omega ~ Beta(0.001,1)
046	Ruiz-Gutierrez & Zipkin	2011	1	0	Costa Rica	terrestrial	tropical forest, surrounding 'non-forest'	assess effect detection bias on inference	birds	0	1	0	0	0	0	0	212	73	single	1	NA	not specified	5	point survey	visit	not reported	31	3
047	Walls et al	2011	1	0	Mississippi, USA	aquatic	swampland	study community dynamics	anurans	0	0	0	1	0	0	0	12	12	single	1	NA	not specified	5	transect search	visit	176	40	5-9
048	Yamaura et al	2011	1	1	Japan	terrestrial	montane forest	assess post-fire community changes	birds	0	1	0	0	0	0	0	not reported	(47, 34)	single (by season, funct group attrib.)	1	NA	haphazard	9	transect search	visit	not reported	not reported	not specified (only total across yrs)	Nobs + 100	(57 [95% credible interval: 48-109], 55 [95% credible interval: 36-127)	similar to those derived from the regional species pool, "model may yield good inference about the sampled community"	- customary vague priors - hyp: mean~N(0,s2=1000), sigma~U(0,10) - omega ~ U(0,1)
049	Wells et al	2011	1	1	Germany	terrestrial	forest	assess effect forest habitat attributes	birds	0	1	0	0	0	0	0	(25, 21)	(25, 21)	single (each year separate analysis)	1	NA	not specified	2	point survey	visit	not reported	50	5	Nobs + 100	(28 [CI: 24-45], 22 [CI: 20-35])	No comment.	- customary vague priors - hyp: mean~N(0,0.001)*, sigma~U(0,10) - omega ~ U(0,1) *U(0,1) for probs
050	Holtrop et al	2010	1	0	Mid-west US	aquatic	streams	assist design sampling protocol	fish	0	0	0	0	0	1	0	89	not reported	single	1	NA	not specified	1	trapping (net)	spatial	not reported	11	7-10
051	Dorazio et al	2010	1	1	Switzerland	terrestrial	all	model extension for seasonal dynamics	butterflies	0	0	0	0	0	1	0	179	179	single	1	NA	systematic	7	transect	visit	whole country	95	2	198 (based on prior info)	181 [CI: 179-185]	few unobserved species	- hyp: mean~N(0,0.01)*, sigma~U(0,10) - omega ~ U(0,1) *U(0,1) for prob intercept
052	Ruiz-Gutierrez	2010	1	0	Costa Rica	terrestrial	tropical forest	assess effect of matrix habitats	birds	0	1	0	0	0	0	0	212	73	single	1	NA	not specified	5	point survey	visit	not reported	31	3
053	Zipkin et al	2010	1	1	Maryland, USA	terrestrial	forest	assess effect of deer harvesting	birds	0	1	0	0	0	0	0	58	58	single	1	NA	random	1	point survey (aural/visual detections)	visit	not reported	70	3	large so no truncation for N	60.3 [CI: 58-67]	No comment.	- diffuse proper priors - hyp: mean~N(0,0.001)*, tau~gamm(0.1,0.1) - omega ~ U(0,1) *U(0,1) for prob intercept
054	Zipkin et al	2009	1	0	New York, USA	terrestrial	forest	predic areas of high conservation value, baseline data	birds	0	1	0	0	0	0	0	78	78	single	1	NA	stratified random	2	point survey (aural/visual detections)	visit	9546	72	3
055	Russell et al	2009	1	0	Washington, USA	terrestrial	forest	assess effect of fuel reduction burning	birds	0	1	0	0	0	0	0	62	62	single	1	NA	stratified	4	point survey	visit	21	120 (6x20)	3
056	Homyack et al	2016	1	0	North Carolina, USA	terrestrial	pine plantation	assess effect of maintenance and landscape	herpetofauna	0	0	0	1	0	0	0	25	25	single	1	NA	selected by chronosequence	2 years, 3 seasons	transect (visual search)	visit	240	15	9-15
057	Kery et al	2009	1	1	Switzerland	terrestrial	all	model extension to open pops, compare with pool data	butterflys	0	0	0	0	1	0	0	90	90	single	1	NA	haphazard selection from systematic grid	7	transect	temporal	not reported	13	2	RD: 200 PD: 500	RD: 122 - 125 species PD: 274	Pool Data: Highly implausible (only 200 known to occur)	- hyp: mean~N(0,v=1000), tau~Gam (0.01,0.01) - omega ~ U(0,1)
058	Kery & Royle	2009	1	1	Switzerland	terrestrial	all	assess fraction of species undetected in surveys	birds	0	1	0	0	0	0	0	150	134	single	1	NA	systematic	1	transect	temporal	whole country	254	3	Nobs + 100	169.9 [CI: 151 - 195]	"appears sensible, even though perhaps slightly low"	- vague priors - hyp: mean~N(0,10)*, sigma~U(0,10) - omega ~ U(0,1), * U(0,1) for probs
059	Kery & Royle	2008	1	1	Swiss Alps	terrestrial	all habitats - mid/low elevation	compare richness estimators	birds	0	1	0	0	0	0	0	103	103	single	1	NA	haphazard selection from systematic grid	1	transect	temporal	whole country	26	3	Nobs + 100	113.1 [CI: 106-123]	probably about 10 species overlooked or not present at the sampling sites	- vague priors - hyp: mean~N(0,s2=1e3), tau~gam(0.01,0.01) - omega ~ U(0,1)
060	Dorazio et al	2006	1	1	Alabama, USA	terrestrial	roadside	model development	birds, butterflies	0	1	0	0	1	0	0	(75, 28)	(75,28)	single	1	NA	systematic	1	point survey (aural/visual detections)	visit	not reported	(50, 20)	(11, 18)	NA	93, 28.5	(birds) "exceeds the number of species observed in the sample by a substantial margin"; (butterflies) "close to the observed"	- hyp: mean prob U(0,1); var ~ IG(0.1,0.1) - omega: U(0,1)
061	Karenyi et al	2016	1	1	South Africa	aquatic	coast	inform calculation of conservation targets	macro-infauna	0	0	0	0	1	0	0	(19, 31, 64, 135, 183, 212)	(19, 31, 64, 135, 183, 212)	single (one model per biotope)	1	NA	not detailed	1	excavations	spatial	not reported	(6, 8, 13, 5, 8, 4)	2-6	Nobs + [500 - 1000]	(25 [23-37], 35 [32-42], 100 [79-132], 236 [193-293], 301 [263-350], 454 [357, 589])	Higher than using jacknife or Chao estimators	- uninformative uniform priors - hyp: mean prob ~ U(0,1), sigma~U(0,10) - omega ~ U(0,1)
062	Broms et al	2016	1	1	Colorado, USA	aquatic	freshwater streams	study methods for model evaluation	fish	0	0	0	0	0	1	0	24 native, ? Introduced	24 native, ? Introduced	single	1	NA	not detailed	5	not detailed	visit	not reported	113	1-24 (median 4)	(native) Nobs + 2 or +50; (all) Nobs+50	26, 76, ?	Estimates always equalled value of M.	- hyp: mean ~ N(0,s2=2.25^2), sigm~half-cauchy(2.25^2) - omega ~ U(0,1)
063	Laske et al	2016	1	1	Alaska	aquatic	freshwater lakes	effect of surface water connectivity	fish	0	0	0	0	0	1	0	12	12	single	1	NA	not detailed	2	trapping (net)	spatial and visit	8500	102	10	Nobs+3	12.3 [SD: 0.5]	Similar to observed richness	- uniformed diffuse, ref Zipkin et al 10, which: - hyp: mean~N(0,1000)*, tau~gamm(0.1,0.1) - omega ~ U(0,1) *U(0,1) for prob intercept
064	Beaudrot et al	2016	1	?	Latin America, Africa, SE Asia, Madagascar	terrestrial	tropical forests	assess relationship between carbon stocks and wildlife	birds, mammals	1	1	0	0	0	0	0	(253, 144) (across all "sites")	not reported	single (one per site)	1	NA	systematic within sites	1	camera trap	day	global	60 (in each of 14 "sites")	30
065	La & Nudds	2016	1	0	Ontario, USA	aquatic	wetlands	assist design sampling protocol	birds	0	1	0	0	0	0	0	87	87	single	1	NA	not detailed	1	passive acoustic monitoring	temporal (time interval)	not reported	7	72
066	Dybala et al	2015	1	1	California, USA	terrestrial	riparian	assess effect of conservation and restoration practices	birds	0	1	0	0	0	0	0	total (138), summer (104), winter (106)	total (138), summer (104), winter (106)	single	1	NA	not detailed	2 seasons (years collapsed)	strip transect	visit	not reported	24	7-9	Nobs + 100	summer (124.1 [CI: 115-138]), winter (129.6 [117-146])	No comment.	- uniformative priors (no detail reported)
067	Eakin et al	2015	1	0	Mid-west US	terrestrial	urban	assess value of green roofs	birds	0	1	0	0	0	0	0	69	67	single	1	NA	selected for size and availability	2	point survey	visit	not reported	60	4-6
068	M'Gonigle et al	2015	1	0	California, USA	terrestrial	agricultural	assess effect of restoration	bees, syrphid flies	0	0	0	0	1	0	0	127	127	single	1	NA	not detailed	8	transect (netting)	visit	not reported	15	3-5
069	Crosby et al	2015	1	1	Oklahoma, USA	terrestrial	forest, woodland, savannah, prarie	assess effect of bobwhite occurence and bird community	birds	0	1	0	0	0	0	0	78	61	single	1	NA	selected for landscape (cover) representativeness	3	point survey (aural/visual detections)	visit	not reported	29-31 x 4	1-3	arbitrarily large number	65 [CI: 61-73]	No comment.	- uniformed - hyp: mean~N(0,0.001)*, tau~gamm(0.1,0.1) - omega ~ U(0,1) *U(0,1) for prob intercept
070	Gilroy et al	2015	1	0	Colombia	terrestrial	forest and agricultural landscapes	species response to agricultural development	birds	0	1	0	0	0	0	0	not reported	319	single	1	NA	stratified random	1	point survey (aural/visual detections)	visit	not reported	174	4
071	Walls et al	2014	1	0	Florida, USA	terrestrial	wetland/pine forest/canels	identify reference sites for restoration project	anurans	0	0	0	1	0	0	0	14	14	single (one model per year)	1	NA	random	2	passive acoustic monitoring	night	not reported	27	(51, 30)
072	Sanderlin et al	2014	1	1	Arizona, USA	simulation	simulation	tool to assist survery design	birds	0	1	0	0	0	0	0	(158, 107)	25, 50, 100	single	1	NA	stratified random sampling	1			30	100	10	sufficiently large	not reported	not reported and computational power limited their ability to make predictions above 100 species.
073	Walls et al	2014	1	0	Arkansas & Louisiana, USA	terrestrial	cropland, reforested cropland & hardwood forest	assess effect of conservation practice	anurans	0	0	0	1	0	0	0	12	11	single	1	NA	random stratified	1	passive acoustic monitoring	week	not reported	48	3-15
074	Grant et al	2013	1	0	Virginia, USA	aquatic	wetlands	propose structured decision-making approach to mgmnt	amphibians	0	0	0	1	0	0	0	12	12	single	1	NA	random	3	active site search	visit	not reported	33-63	4
075	Zhao et al	2013	1	0	Quebec, Canada	terrestrial	boreal forests	study community dynamics after clear felling disturbance	birds	0	1	0	0	0	0	0	70	70	single	1	NA	not detailed (along succesional gradient)	1	point survey (aural/visual detections)	visit	not reported	185	3
076	Kalies & Rosenstock	2013	1	1	Arizona, USA	terrestrial	forest	assess effect of restoration treatments	birds	0	1	0	0	0	0	0	48	(14,16)	single	1	NA	random	3	point survey (aural/visual detections)	visit	not reported	176 - 184	3	not reported	not reported	No comment	- ref Zipkin et al 10, which: - hyp: mean~N(0,1000)*, tau~gamm(0.1,0.1) - omega ~ U(0,1) *U(0,1) for prob intercept
077	Mattsson et al	2013	1	0	Maryland, USA	terrestrial	deciduous forest, wetland, meadow, shrub	assess effect landcover characteristics	birds	0	1	0	0	0	0	0	90	90	single	1	NA	systematic	1	point survey (aural/visual detections)	visit	52	316	1-7
078	Cheal et al	2013	1	0	Great Barrier Reef, Australia	aquatic	tropical reefs	assess vulnerability to coral-macroalgal phase shift	reef fish	0	0	0	0	0	1	0	59	54	single	1	NA	not detailed	1 (over 18 yrs)	transect (video/camera search)	spatial (transect)	350000	92	15
079	Linden et al	2012	1	0	Pacific NW, USA	terrestrial	managed forests	assess effect of management practice	birds	0	1	0	0	0	0	0	54	54	single	1	NA	stratified random	2	aural/visual observations at site	temporal (time interval)	not reported	327	3
080	Yamaura et al	2012	1	0	Japan	terrestrial	forests	assess role of young planted forests	bird, bee, plants	0	1	1	0	1	0	0	not reported	47,47,387	separate	6, 12, 18	habitat, functional group	stratified (count data)	1	(bird) transect + points, (bee) net, (plant) quadrats	temporal	225	31	5	+80 (bee), +30 (bird); no DA (plant)	Nmiss: bee: 32 (13-64), bird: 1 (0-4)	- expected (bee sampling not exhaustive, bird was exhaustive)	- conventional noninformative priors - hyp: mean ~ N(0,s2=100^2), sigma~ U(0,10) - omega~U(0,1) (see code) [s~U(0,5) in code?]
081	Yue et al	2015	1	1	Malysian Borneo	terrestrial	forest and oil palm plantations	assess effect of plantations	mammals	1	0	0	0	0	0	0	23	23	separate	2	all, threatened	systematic	1	camera trap	day	not reported	(53, 38)	(1574, 1191)		not reported	No comment	- vague priors (do not report details)
082	Waddle et al	2013	1	0	Mississippi, USA	aquatic	wetland, agricultural	assess effect of wetland restoration	anurans	0	0	0	1	0	0	0	11	11	single	1	NA	random	1	visual & aural survey	visit	16000	50	3
083	Brodie et al	2015	1	1	Malaysian Borneo	terrestrial	tropical rainforest	assess effect of bushmeat hunting and logging	mammals	1	0	0	0	0	0	0	30	30	single	1	NA	stratified	3	camera trap	5-day	not reported	134	not reported	"a large number"	30.91 [95% CI: 30-34]	"model estimated mean total species richness...nearly the same as...observed"	- not reported
084	Sanderlin et al	2013	1	1	Arizona, USA	terrestrial	forest	assess effect forest type	birds	0	1	0	0	0	0	0	158	158	single	1	NA	systematic-random	4	point survey	visit	not reported	29	3	sufficiently large	not reported	No comment	- non-informative - hyp: mean ~ N(?,?)*, sd~ ? - omega~U(0,1), *U(0,1) for prob intercept
085	Yamaura et al	2016	1	0	Japan	terrestrial	forest	methods extension (species-area relationship)	birds, plants	0	1	1	0	0	0	0	39 (birds), 314 (plants)	39 (birds), 314 (plants)	separate	2,3	habitat	stratified (count data for birds)	1	territory mapping (bird), plot (plants)	visit	not reported	13?	5	Nobs +1000 (plants), +50 (birds)	plants: 689 (503-1095) birds: +32 additional species (and M not large enough)	unlikely that bird species were undetected, continue without using DA	- hyp: mean ~ N(0,0.0001), sd~ U(0,5)? - omega~U(0,1)
086	Pandolfo et al	2016	1	1	North Carolina, USA	aquatic	riverine	assess species richness and effect of traits	mussels	0	0	0	0	1	0	0	15	14	single	1	NA	not detailed (longitudinal gradient)	1	snorkel and tactile search	observer	not reported	20	3	not reported	21 [CI: 16 - 24]	"Likely that we failed to detect at least one species in our surveys"	- vague priors (details not reported)
087	Potoka et al	2016	1	0	Tennessee, USA	aquatic	riverine	assess relevant predictors occurrence	fish	0	0	0	0	0	1	0	15	15	single	1	NA	not detailed	1	electrofishing	spatial	not reported	39	15-55
088	Sanderlin et al	2016	1	1	Arizona, USA	terrestrial	forest	assess effect wildfire	birds	0	1	0	0	0	0	0	107	107	single	1	NA	not detailed	10	point survey	visit	not reported	15	3	"sufficiently large"	not reported	No comment	- non-informative priors -hyp: mean ~ N(0,1)* , sd ~ U(0,10) -omega ~ U(0,1) *U(0,1) prob intercept
089	Riffell et al	2015	1	0	Mississippi, USA	terrestrial	forest	assess effect of herbaceous buffers	birds	0	1	0	0	0	0	0	39	39	separate	3	guild (habitat)	existing surveys	6	point survey	spatial		51	2-3
			89	31						7	53	4	13	13	10	1
	* (M = mammal, B = bird, P = plant, H = rept/amph, I = invert., F = fish, O = other)
