# Supplementary material for: Inferring species richness using multispecies occupancy modeling: Estimation performance and interpretation
Source: Ecol Evol. 2019 Feb 5;9(2):780–92. doi: 10.1002/ece3.4821 (PMC6362448; doi:10.1002/ece3.4821)
Supplement: Supplementary file 2 [file ECE3-9-780-s002.xlsx]

## Sheet: prior set 1
seed	nsp	b0m	b0sd	a0m	a0sd	S	K	Nin	Ndet	nz	ni	nt	nc	minutes	maxRhat	which	RhatHyp	RhatN	Nhat50	NhatL	NhatU	M	sat
1010	100	-1	0.3	-2	1	25	2	100	68	500	200000	25	3	113	1.57	Nsmall	1.47	1.39	162	94	537	568	3.6
10	100	-1	0.3	-2	1	25	2	100	74	500	50000	25	3	38	1.08	mu.lpsi	1.08	1.05	131	91	346	574	0.2
50	100	-1	0.3	-2	1	25	2	100	78	500	50000	25	3	39	1.08	w10missed6	1.04	1.03	114	92	156	578	0
2342	100	-1	0.3	-2	1	25	2	100	81	500	150000	25	3	92	1.08	Nsmall	1.04	1.01	159	103	531	581	2.5
535	100	-1	0.3	-2	1	25	2	100	78	500	150000	25	3	91	1.07	Ntotal	1.07	1.07	148	101	334	578	0.2
99	100	-1	0.3	-2	1	25	2	100	77	500	150000	25	3	89	1.09	Nsmall	1.06	1.04	113	90	215	577	0
987	100	-1	0.3	-2	1	25	2	100	70	500	100000	25	3	62	1.08	w10missed5	1.06	1.05	98	80	142	570	0
1142	100	-1	0.3	-2	1	25	2	100	77	500	200000	25	3	114	1.61	w10missed9	1.05	1.08	124	95	187	577	0
888	100	-1	0.3	-2	1	25	2	100	69	500	50000	25	3	34	1.02	mu.lpsi	1.02	1.01	179	95	533	569	3.7
1209	100	-1	0.3	-2	1	25	2	100	70	500	200000	25	3	97	1.26	mu.lpsi	1.26	1.17	135	87	253	570	0.3
1010	100	-1	0.3	-2	1	25	4	100	85	100	50000	25	3	12	1.04	w10missed1	1.01	1.02	104	92	138	185	0
10	100	-1	0.3	-2	1	25	4	100	84	100	50000	25	3	12	1.03	w10missed10	1.01	1.02	97	88	115	184	0
50	100	-1	0.3	-2	1	25	4	100	92	100	200000	25	3	38	1.12	w10missed9	1.04	1.07	112	100	138	192	0
2342	100	-1	0.3	-2	1	25	4	100	85	100	50000	25	3	12	1.01	w10missed9	1	1	96.5	88	112	185	0
535	100	-1	0.3	-2	1	25	4	100	92	100	50000	25	3	13	1.08	Nsmall	1.05	1.07	121	104	160	192	0.2
99	100	-1	0.3	-2	1	25	4	100	87	100	50000	25	3	12	1.02	sd.lpsi	1.02	1.01	96	90	111	187	0
987	100	-1	0.3	-2	1	25	4	100	83	100	100000	25	3	20	1.1	w10missed5	1.02	1.04	99	88	118	183	0
1142	100	-1	0.3	-2	1	25	4	100	90	100	50000	25	3	12	1.05	Nsmall	1.04	1.05	123	104	168	190	0.1
888	100	-1	0.3	-2	1	25	4	100	86	100	100000	25	3	17	1.09	Ntotal	1.06	1.09	107	94	141	186	0
1209	100	-1	0.3	-2	1	25	4	100	85	100	100000	25	3	16	1.08	Nsmall	1.07	1.08	111	96	145	185	0
1010	100	-1	0.3	-2	1	25	6	100	89	100	50000	25	3	12	1.05	sd.lpsi	1.05	1.01	97	91	107	189	0
10	100	-1	0.3	-2	1	25	6	100	89	100	50000	25	3	12	1.02	w10missed1	1	1.01	97	91	109	189	0
50	100	-1	0.3	-2	1	25	6	100	95	100	50000	25	3	14	1.07	w10missed8	1.01	1.01	102	96	115	195	0
2342	100	-1	0.3	-2	1	25	6	100	90	100	50000	25	3	12	1	w10missed10	1	1	96	91	104	190	0
535	100	-1	0.3	-2	1	25	6	100	95	100	50000	25	3	13	1.02	sd.lpsi	1.02	1.01	105	98	119	195	0
99	100	-1	0.3	-2	1	25	6	100	92	100	50000	25	3	13	1.04	w10missed5	1.03	1	98	93	108	192	0
987	100	-1	0.3	-2	1	25	6	100	90	100	50000	25	3	12	1.06	Nsmall	1.02	1.05	101	93	115	190	0
1142	100	-1	0.3	-2	1	25	6	100	94	100	50000	25	3	13	1.01	Nsmall	1.01	1.01	107	99	125	194	0
888	100	-1	0.3	-2	1	25	6	100	94	100	50000	25	3	10	1.02	w10missed10	1.01	1.01	112	100	137	194	0
1209	100	-1	0.3	-2	1	25	6	100	89	100	50000	25	3	10	1.03	Nsmall	1.01	1.03	101	93	119	189	0
1010	100	-1	0.3	-2	1	50	2	100	90	100	50000	25	3	24	1.04	w10missed9	1.03	1.04	108	97	133	190	0.2
10	100	-1	0.3	-2	1	50	2	100	85	100	200000	25	3	69	1.63	w10missed7	1.06	1.09	99	90	117	185	0
50	100	-1	0.3	-2	1	50	2	100	86	100	200000	25	3	69	1.23	w10missed2	1.02	1.05	92	87	109	186	0
2342	100	-1	0.3	-2	1	50	2	100	84	100	200000	25	3	70	1.17	Nsmall	1.1	1.17	102	90	123	184	0
535	100	-1	0.3	-2	1	50	2	100	88	100	200000	25	3	74	1.21	Nsmall	1.14	1.16	117	97	161	188	0.4
99	100	-1	0.3	-2	1	50	2	100	86	100	200000	25	3	73	1.55	w10missed3	1.22	1.41	127	102	139	186	0
987	100	-1	0.3	-2	1	50	2	100	87	100	50000	25	3	24	1.04	w10missed10	1.02	1.01	97	90	113	187	0
1142	100	-1	0.3	-2	1	50	2	100	84	100	150000	25	3	53	1.04	w10missed2	1.03	1.04	110	96	147	184	0.3
888	100	-1	0.3	-2	1	50	2	100	81	100	200000	25	3	57	1.12	w10missed8	1.03	1.04	91	84	107	181	0
1209	100	-1	0.3	-2	1	50	2	100	91	100	200000	25	3	59	1.36	w10missed7	1.14	1.18	117	101	153	191	0
1010	100	-1	0.3	-2	1	50	4	100	96	50	200000	25	3	54	1.26	w10missed5	1.01	1.08	101	97	108	146	0
10	100	-1	0.3	-2	1	50	4	100	92	50	200000	25	3	52	1.2	w10missed7	1.02	1.05	96	93	103	142	0
50	100	-1	0.3	-2	1	50	4	100	94	50	50000	25	3	18	1.04	w10missed5	1.03	1.01	96	94	101	144	0
2342	100	-1	0.3	-2	1	50	4	100	93	50	50000	25	3	18	1.07	Nsmall	1.03	1.07	103	96	120	143	0
535	100	-1	0.3	-2	1	50	4	100	94	50	100000	25	3	31	1.1	w10missed10	1	1.01	100	96	109	144	0
99	100	-1	0.3	-2	1	50	4	100	97	50	200000	25	3	55	1.08	Nsmall	1.04	1.08	113	102	134	147	0
987	100	-1	0.3	-2	1	50	4	100	95	50	150000	25	3	42	1.09	w10missed3	1.01	1.02	98	95	103	145	0
1142	100	-1	0.3	-2	1	50	4	100	93	50	50000	25	3	18	1.05	Ntotal	1.03	1.05	106	97	126	143	0
888	100	-1	0.3	-2	1	50	4	100	87	50	100000	25	3	24	1.09	w10missed6	1	1.02	89	87	95	137	0
1209	100	-1	0.3	-2	1	50	4	100	97	50	50000	25	3	15	1.02	w10missed10	1	1.02	103	98	110	147	0
1010	100	-1	0.3	-2	1	50	6	100	98	50	200000	25	3	55	1.28	w10missed9	1	1.01	100	98	103	148	0
10	100	-1	0.3	-2	1	50	6	100	97	50	200000	25	3	54	1.29	w10missed8	1.02	1.11	99	97	104	147	0
50	100	-1	0.3	-2	1	50	6	100	96	50	50000	25	3	19	1.07	w10missed8	1	1	97	96	100	146	0
2342	100	-1	0.3	-2	1	50	6	100	96	50	50000	25	3	20	1.04	w10missed1	1	1	102	97	111	146	0
535	100	-1	0.3	-2	1	50	6	100	96	50	200000	25	3	55	1.1	w10missed8	1.01	1.03	99	96	104	146	0
99	100	-1	0.3	-2	1	50	6	100	97	50	200000	25	3	55	NaN	w10missed5	1.02	1.11	101	99	104	147	0
987	100	-1	0.3	-2	1	50	6	100	96	50	200000	25	3	54	1.2	w10missed7	1	1.01	97	96	101	146	0
1142	100	-1	0.3	-2	1	50	6	100	97	50	50000	25	3	19	1.1	Ntotal	1.05	1.1	106	99	121	147	0
888	100	-1	0.3	-2	1	50	6	100	93	50	200000	25	3	44	1.31	w10missed4	1.01	1.09	95	93	100	143	0
1209	100	-1	0.3	-2	1	50	6	100	99	50	50000	25	3	19	1.03	w10missed6	1	1.01	102	99	107	149	0
1010	100	-1	0.3	-2	1	150	2	100	97	50	200000	25	3	158	NaN	Ntotal	1.2	5.3	99	98	102	147	0
10	100	-1	0.3	-2	1	150	2	100	95	50	200000	25	3	158	NaN	Ntotal	1.37	Inf	95	95	100	145	0
50	100	-1	0.3	-2	1	150	2	100	98	50	200000	25	3	163	NaN	w10missed9	1.09	2.81	100	99	103	148	0
2342	100	-1	0.3	-2	1	150	2	100	98	50	200000	25	3	162	NaN	Ntotal	1.51	4.69	105	99	108	148	0
535	100	-1	0.3	-2	1	150	2	100	94	50	200000	25	3	161	NaN	Nsmall	1.13	2.24	98	94	101	144	0
99	100	-1	0.3	-2	1	150	2	100	100	50	200000	25	3	165	NaN	Ntotal	1.07	Inf	100	100	102	150	0
987	100	-1	0.3	-2	1	150	2	100	99	50	200000	25	3	162	NaN	Ntotal	1.06	1.66	102	100	107	149	0
1142	100	-1	0.3	-2	1	150	2	100	97	50	200000	25	3	148	NaN	Ntotal	1.18	5.39	99	98	102	147	0
888	100	-1	0.3	-2	1	150	2	100	98	50	200000	25	3	134	NaN	w10missed9	1.02	1.26	101	98	104	148	0
1209	100	-1	0.3	-2	1	150	2	100	98	50	200000	25	3	167	NaN	w10missed7	1.1	2.31	102	99	105	148	0
1010	100	-1	0.3	-2	1	150	4	100	99	50	50000	25	3	55	NaN	sd.lpsi	1.02	NaN	99	99	99	149	0
10	100	-1	0.3	-2	1	150	4	100	97	50	50000	25	3	54	NaN	sd.lpsi	1.01	NaN	97	97	97	147	0
50	100	-1	0.3	-2	1	150	4	100	100	50	50000	25	3	55	NaN	sd.lpsi	1.01	NaN	100	100	100	150	0
2342	100	-1	0.3	-2	1	150	4	100	100	50	200000	25	3	172	NaN	p10missed2	1	NaN	101	101	101	150	0
535	100	-1	0.3	-2	1	150	4	100	99	50	50000	25	3	56	NaN	Ntotal	1.02	Inf	99	99	100	149	0
99	100	-1	0.3	-2	1	150	4	100	100	50	50000	25	3	56	NaN	Ntotal	1.03	Inf	101	100	101	150	0
987	100	-1	0.3	-2	1	150	4	100	100	50	200000	25	3	149	NaN	Ntotal	1.03	1.83	100	100	102	150	0
1142	100	-1	0.3	-2	1	150	4	100	99	50	50000	25	3	46	NaN	Ntotal	1.02	Inf	99	99	100	149	0
888	100	-1	0.3	-2	1	150	4	100	99	50	200000	25	3	134	NaN	Ntotal	1.02	2.15	99	99	101	149	0
1209	100	-1	0.3	-2	1	150	4	100	99	50	50000	25	3	54	NaN	p10missed9	1	NaN	99	99	99	149	0
1010	100	-1	0.3	-2	1	150	6	100	100	50	50000	25	3	56	NaN	sd.lpsi	1	NaN	100	100	100	150	0
10	100	-1	0.3	-2	1	150	6	100	99	50	50000	25	3	56	NaN	psi.D11	1	NaN	99	99	99	149	0
50	100	-1	0.3	-2	1	150	6	100	100	50	200000	25	3	162	NaN	Ntotal	1.47	Inf	100	100	103	150	0
2342	100	-1	0.3	-2	1	150	6	100	100	50	200000	25	3	166	NaN	Ntotal	1.22	7.61	100	100	103	150	0
535	100	-1	0.3	-2	1	150	6	100	100	50	200000	25	3	169	NaN	Ntotal	1.1	6.01	101	101	103	150	0
99	100	-1	0.3	-2	1	150	6	100	100	50	200000	25	3	164	NaN	Ntotal	1.26	Inf	100	100	102	150	0
987	100	-1	0.3	-2	1	150	6	100	100	50	200000	25	3	154	NaN	Ntotal	1.06	Inf	100	100	101	150	0
1142	100	-1	0.3	-2	1	150	6	100	100	50	50000	25	3	47	NaN	Ntotal	1.05	Inf	100	100	101	150	0
888	100	-1	0.3	-2	1	150	6	100	99	50	150000	25	3	105	NaN	p10missed10	1	NaN	99	99	99	149	0
1209	100	-1	0.3	-2	1	150	6	100	100	50	50000	25	3	55	NaN	p.D37	1	NaN	100	100	100	150	0
1010	100	-2	0.6	-2	1	25	2	86	46	500	50000	25	3	37	1.1	mu.lpsi	1.1	1.02	160	69	497	546	2.5
10	100	-2	0.6	-2	1	25	2	92	53	500	200000	25	3	110	1.26	mu.lpsi	1.26	1.1	166	74	528	553	5.7
50	100	-2	0.6	-2	1	25	2	94	58	500	100000	25	3	62	1.08	mu.lpsi	1.08	1.01	220	86	535	558	4.9
2342	100	-2	0.6	-2	1	25	2	92	52	500	50000	25	3	37	1.03	sd.lpsi	1.03	1.03	342	131	541	552	10
535	100	-2	0.6	-2	1	25	2	89	42	500	50000	25	3	37	1.06	Nsmall	1.04	1.03	223	67	522	542	6.3
99	100	-2	0.6	-2	1	25	2	89	45	500	200000	25	3	113	1.13	mu.lpsi	1.13	1.13	172	68	532	545	8.9
987	100	-2	0.6	-2	1	25	2	86	45	500	200000	25	3	111	1.38	mu.lp	1.38	1.28	247	64	520	545	5.3
1142	100	-2	0.6	-2	1	25	2	92	52	500	100000	25	3	76	1.05	mu.lpsi	1.05	1.04	370	132	544	552	16.4
888	100	-2	0.6	-2	1	25	2	86	44	500	50000	25	3	37	1.07	Nsmall	1.06	1	248	88	519	544	5
1209	100	-2	0.6	-2	1	25	2	90	54	500	50000	25	3	39	1.08	mu.lpsi	1.08	1	380	142	547	554	15.3
1010	100	-2	0.6	-2	1	25	4	86	61	500	50000	25	3	37	1.06	mu.lpsi	1.06	1.03	106	76	243	561	0.1
10	100	-2	0.6	-2	1	25	4	92	70	500	50000	25	3	37	1.07	mu.lpsi	1.07	1.04	140	93	354	570	0.1
50	100	-2	0.6	-2	1	25	4	94	80	500	50000	25	3	39	1.1	Nsmall	1.08	1.08	182	116	517	580	1.9
2342	100	-2	0.6	-2	1	25	4	92	63	500	100000	25	3	64	1.04	Ntotal	1.04	1.04	139	85	471	563	1.2
535	100	-2	0.6	-2	1	25	4	89	60	500	100000	25	3	62	1.07	Ntotal	1.06	1.07	90	70	178	560	0
99	100	-2	0.6	-2	1	25	4	89	60	500	150000	25	3	88	1.05	Ntotal	1.05	1.05	90	70	153	560	0
987	100	-2	0.6	-2	1	25	4	86	61	500	50000	25	3	35	1.03	Ntotal	1.03	1.03	160	85	467	561	0.9
1142	100	-2	0.6	-2	1	25	4	92	66	500	200000	25	3	117	1.4	sd.lpsi	1.4	1.3	157	88	479	566	1.8
888	100	-2	0.6	-2	1	25	4	86	63	500	150000	25	3	89	1.08	mu.lp	1.08	1.02	148	91	449	563	0.9
1209	100	-2	0.6	-2	1	25	4	90	71	500	50000	25	3	39	1.04	sd.lp	1.04	1.02	229	113	535	571	3.2
1010	100	-2	0.6	-2	1	25	6	86	71	500	200000	25	3	114	1.09	Nsmall	1.09	1.09	124	88	349	571	0.2
10	100	-2	0.6	-2	1	25	6	92	78	500	50000	25	3	39	1.02	mu.lp	1.02	1	141	103	349	578	0.2
50	100	-2	0.6	-2	1	25	6	94	84	500	50000	25	3	38	1.08	Nsmall	1.06	1.07	146	109	315	584	0.2
2342	100	-2	0.6	-2	1	25	6	92	75	500	50000	25	3	41	1.08	Ntotal	1.07	1.08	126	94	287	575	0.2
535	100	-2	0.6	-2	1	25	6	89	69	500	50000	25	3	39	1.04	mu.lpsi	1.04	1	105	82	188	569	0
99	100	-2	0.6	-2	1	25	6	89	68	500	50000	25	3	37	1.05	Nsmall	1.03	1.05	91	76	131	568	0
987	100	-2	0.6	-2	1	25	6	86	67	500	50000	25	3	32	1.03	Nsmall	1.02	1.02	93	77	135	567	0
1142	100	-2	0.6	-2	1	25	6	92	75	500	50000	25	3	39	1.03	mu.lpsi	1.03	1.02	118	92	201	575	0
888	100	-2	0.6	-2	1	25	6	86	68	500	50000	25	3	38	1.06	Ntotal	1.05	1.06	109	80	203	568	0
1209	100	-2	0.6	-2	1	25	6	90	75	500	50000	25	3	39	1.02	mu.lpsi	1.02	1.02	159	105	410	575	0.3
1010	100	-2	0.6	-2	1	50	2	97	63	500	200000	25	3	218	1.36	Nsmall	1.35	1.36	169	93	527	563	3.6
10	100	-2	0.6	-2	1	50	2	97	58	500	50000	25	3	72	1.03	mu.lpsi	1.03	1.01	88	66	161	558	0
50	100	-2	0.6	-2	1	50	2	99	67	500	100000	25	3	119	1.07	Ntotal	1.07	1.07	126	82	365	567	0.5
2342	100	-2	0.6	-2	1	50	2	97	65	500	200000	25	3	227	1.14	Nsmall	1.12	1.13	170	99	282	565	0
535	100	-2	0.6	-2	1	50	2	98	64	500	200000	25	3	227	1.82	Nsmall	1.8	1.82	383.5	198	526	564	2.9
99	100	-2	0.6	-2	1	50	2	98	60	500	200000	25	3	221	1.13	Nsmall	1.12	1.12	165	93	523	560	3
987	100	-2	0.6	-2	1	50	2	98	74	500	50000	25	3	71	1.02	Ntotal	1.01	1.02	129	94	310	574	0.1
1142	100	-2	0.6	-2	1	50	2	100	68	500	100000	25	3	121	1.05	mu.lp	1.05	1.03	281	126	542	568	5.7
888	100	-2	0.6	-2	1	50	2	96	66	500	200000	25	3	207	1.16	sd.lpsi	1.16	1.07	136	87	472	566	1.6
1209	100	-2	0.6	-2	1	50	2	99	66	500	200000	25	3	205	1.25	Nsmall	1.25	1.1	219	106	533	566	3.9
1010	100	-2	0.6	-2	1	50	4	97	74	200	50000	25	3	35	1	psi.D8	1	1	100	83	145	274	0
10	100	-2	0.6	-2	1	50	4	97	74	200	50000	25	3	35	1.01	w10missed5	1.01	1.01	91	80	112	274	0
50	100	-2	0.6	-2	1	50	4	99	82	200	50000	25	3	35	1.02	mu.lp	1.02	1.02	107	91	149	282	0
2342	100	-2	0.6	-2	1	50	4	97	83	200	50000	25	3	39	1.02	Nsmall	1.02	1.01	131	101	236	283	1
535	100	-2	0.6	-2	1	50	4	98	79	200	50000	25	3	37	1.01	Nsmall	1	1.01	117	93	172	279	0
99	100	-2	0.6	-2	1	50	4	98	79	200	50000	25	3	36	1.01	Nsmall	1.01	1.01	110	90	151	279	0
987	100	-2	0.6	-2	1	50	4	98	86	200	50000	25	3	36	1	w10missed5	1	1	106	93	132	286	0
1142	100	-2	0.6	-2	1	50	4	100	83	200	50000	25	3	36	1.02	Nsmall	1.01	1.01	131	104	191	283	0
888	100	-2	0.6	-2	1	50	4	96	80	200	50000	25	3	30	1.06	w10missed6	1.01	1.02	99	86	126	280	0
1209	100	-2	0.6	-2	1	50	4	99	80	200	50000	25	3	30	1.02	mu.lpsi	1.02	1.01	130	99	213	280	0.4
1010	100	-2	0.6	-2	1	50	6	97	83	200	50000	25	3	36	1.01	Nsmall	1	1	100	89	123	283	0
10	100	-2	0.6	-2	1	50	6	97	80	200	50000	25	3	36	1.03	Nsmall	1.01	1.03	93	84	115	280	0
50	100	-2	0.6	-2	1	50	6	99	89	200	50000	25	3	37	1	psi10missed9	1	1	109	96	133	289	0
2342	100	-2	0.6	-2	1	50	6	97	85	200	50000	25	3	38	1.01	Nsmall	1.01	1	107	94	137	285	0
535	100	-2	0.6	-2	1	50	6	98	86	200	50000	25	3	37	1.01	Nsmall	1.01	1.01	109	95	140	286	0
99	100	-2	0.6	-2	1	50	6	98	86	200	50000	25	3	37	1.1	Nsmall	1.07	1.1	111	96	166	286	0
987	100	-2	0.6	-2	1	50	6	98	91	200	50000	25	3	37	1	w10missed10	1	1	105	96	122	291	0
1142	100	-2	0.6	-2	1	50	6	100	86	200	50000	25	3	36	1	p.D72	1	1	110	96	140	286	0
888	100	-2	0.6	-2	1	50	6	96	85	200	50000	25	3	30	1.01	p10missed2	1	1	97	89	114	285	0
1209	100	-2	0.6	-2	1	50	6	99	87	200	50000	25	3	31	1.01	Nsmall	1	1	122	102	168	287	0
1010	100	-2	0.6	-2	1	150	2	100	89	100	50000	25	3	70	1.03	w10missed6	1.01	1.01	97	91	108	189	0
10	100	-2	0.6	-2	1	150	2	100	91	100	50000	25	3	72	1.05	w10missed2	1.01	1.01	108	97	127	191	0
50	100	-2	0.6	-2	1	150	2	100	85	100	50000	25	3	70	1.05	Nsmall	1.01	1.05	93	87	105	185	0
2342	100	-2	0.6	-2	1	150	2	100	89	100	50000	25	3	73	1.01	w10missed6	1.01	1	102	93	118	189	0
535	100	-2	0.6	-2	1	150	2	100	91	100	50000	25	3	73	1.06	Nsmall	1.03	1.06	108	97	136	191	0
99	100	-2	0.6	-2	1	150	2	100	88	100	200000	25	3	209	1.26	Nsmall	1.12	1.26	104	94	121	188	0
987	100	-2	0.6	-2	1	150	2	100	87	100	50000	25	3	69	1.01	w10missed4	1.01	1.01	99	90	116	187	0
1142	100	-2	0.6	-2	1	150	2	100	90	100	50000	25	3	69	1.02	w10missed3	1	1	103	94	121	190	0
888	100	-2	0.6	-2	1	150	2	100	86	100	200000	25	3	184	1.29	w10missed9	1.02	1.02	96	89	104	186	0
1209	100	-2	0.6	-2	1	150	2	100	93	100	50000	25	3	60	1.01	p.D39	1.01	1.01	125	105	173	193	0.7
1010	100	-2	0.6	-2	1	150	4	100	95	50	50000	25	3	55	1.01	w10missed7	1	1.01	98	95	103	145	0
10	100	-2	0.6	-2	1	150	4	100	94	50	50000	25	3	55	1.01	w10missed9	1	1.01	100	95	108	144	0
50	100	-2	0.6	-2	1	150	4	100	93	50	50000	25	3	54	1.07	w10missed1	1	1.02	96	93	104	143	0
2342	100	-2	0.6	-2	1	150	4	100	92	50	50000	25	3	55	1.03	w10missed3	1	1.01	97	93	105	142	0
535	100	-2	0.6	-2	1	150	4	100	96	50	50000	25	3	56	1.03	Nsmall	1.03	1.03	105	99	118	146	0.1
99	100	-2	0.6	-2	1	150	4	100	97	50	200000	25	3	159	1.2	w10missed5	1.02	1.07	104	98	112	147	0
987	100	-2	0.6	-2	1	150	4	100	96	50	50000	25	3	55	1	psi.D81	1	1	101	97	108	146	0
1142	100	-2	0.6	-2	1	150	4	100	96	50	50000	25	3	53	1.01	Nsmall	1	1.01	103	97	113	146	0
888	100	-2	0.6	-2	1	150	4	100	95	50	100000	25	3	87	1.09	w10missed1	1.01	1.04	99	95	106	145	0
1209	100	-2	0.6	-2	1	150	4	100	94	50	50000	25	3	45	1.04	w10missed10	1.01	1.02	101	96	110	144	0
1010	100	-2	0.6	-2	1	150	6	100	100	50	50000	25	3	57	1.01	w10missed6	1	1	102	100	107	150	0
10	100	-2	0.6	-2	1	150	6	100	97	50	50000	25	3	56	1.04	w10missed3	1	1	101	97	106	147	0
50	100	-2	0.6	-2	1	150	6	100	93	50	50000	25	3	54	1.08	w10missed10	1	1.01	95	93	98	143	0
2342	100	-2	0.6	-2	1	150	6	100	99	50	50000	25	3	57	1.01	p.D65	1	1.01	103	99	110	149	0
535	100	-2	0.6	-2	1	150	6	100	98	50	50000	25	3	58	1.01	w10missed10	1	1	102	99	109	148	0
99	100	-2	0.6	-2	1	150	6	100	99	50	200000	25	3	161	1.12	w10missed6	1.01	1.05	102	99	108	149	0
987	100	-2	0.6	-2	1	150	6	100	98	50	50000	25	3	55	1.03	w10missed2	1	1	100	98	105	148	0
1142	100	-2	0.6	-2	1	150	6	100	97	50	50000	25	3	54	1.03	w10missed3	1	1	100	97	105	147	0
888	100	-2	0.6	-2	1	150	6	100	98	50	50000	25	3	54	1.05	w10missed5	1	1.01	100	98	106	148	0
1209	100	-2	0.6	-2	1	150	6	100	98	50	50000	25	3	47	1.01	w10missed3	1	1.01	103	99	111	148	0

## Sheet: prior set 2
seed	nsp	b0m	b0sd	a0m	a0sd	S	K	Nin	Ndet	nz	ni	nt	nc	minutes	maxRhat	which	RhatHyp	RhatN	Nhat50	NhatL	NhatU	M	sat
1010	100	-1	0.3	-2	1	25	2	100	68	500	150000	25	3	93	1.02	mu.lp	1.02	1.01	124	89	276	568	0
10	100	-1	0.3	-2	1	25	2	100	74	500	50000	25	3	43	1.05	Ntotal	1.04	1.05	123	92	218	574	0
50	100	-1	0.3	-2	1	25	2	100	78	500	50000	25	3	44	1.05	mu.lpsi	1.05	1.03	111	89	157	578	0
2342	100	-1	0.3	-2	1	25	2	100	81	500	50000	25	3	46	1.08	mu.lpsi	1.08	1.05	139	103	314	581	0.2
535	100	-1	0.3	-2	1	25	2	100	78	500	50000	25	3	44	1.06	Nsmall	1.05	1.05	130	97	216	578	0
99	100	-1	0.3	-2	1	25	2	100	77	500	100000	25	3	68	1.09	mu.lp	1.09	1.05	109	89	156	577	0
987	100	-1	0.3	-2	1	25	2	100	70	500	50000	25	3	49	1.07	w10missed8	1.04	1.03	96	78	135	570	0
1142	100	-1	0.3	-2	1	25	2	100	77	500	200000	25	3	142	1.19	w10missed1	1.05	1.05	120	97	169	577	0
888	100	-1	0.3	-2	1	25	2	100	69	500	50000	25	3	49	1.07	Nsmall	1.07	1.07	133	89	290	569	0.1
1209	100	-1	0.3	-2	1	25	2	100	70	500	100000	25	3	76	1.08	mu.lpsi	1.08	1.03	123	90	206	570	0.1
1010	100	-1	0.3	-2	1	25	4	100	85	100	50000	25	3	10	1.06	w10missed2	1.04	1.05	106	93	138	185	0
10	100	-1	0.3	-2	1	25	4	100	84	100	50000	25	3	10	1.01	w10missed7	1.01	1	97	88	114	184	0
50	100	-1	0.3	-2	1	25	4	100	92	100	200000	25	3	42	1.11	Nsmall	1.06	1.11	111	99	138	192	0
2342	100	-1	0.3	-2	1	25	4	100	85	100	50000	25	3	12	1	sd.lp	1	1	97	88	113	185	0
535	100	-1	0.3	-2	1	25	4	100	92	100	50000	25	3	16	1.07	Nsmall	1.05	1.07	117	102	153	192	0.7
99	100	-1	0.3	-2	1	25	4	100	87	100	50000	25	3	13	1.02	w10missed9	1.02	1.01	96	90	109	187	0
987	100	-1	0.3	-2	1	25	4	100	83	100	100000	25	3	25	1.09	w10missed9	1.03	1.06	99	88	122	183	0
1142	100	-1	0.3	-2	1	25	4	100	90	100	50000	25	3	15	1.05	Nsmall	1.04	1.04	120	102	167	190	0.7
888	100	-1	0.3	-2	1	25	4	100	86	100	50000	25	3	14	1.05	Ntotal	1.03	1.05	110	94	133	186	0
1209	100	-1	0.3	-2	1	25	4	100	85	100	50000	25	3	14	1.05	w10missed4	1.01	1.01	110	93	135	185	0
1010	100	-1	0.3	-2	1	25	6	100	89	100	50000	25	3	10	1.02	w10missed10	1.02	1.01	97	91	110	189	0
10	100	-1	0.3	-2	1	25	6	100	89	100	50000	25	3	11	1.03	w10missed8	1.01	1.02	97	91	108	189	0
50	100	-1	0.3	-2	1	25	6	100	95	100	50000	25	3	14	1.06	w10missed9	1.01	1.02	102	97	113	195	0
2342	100	-1	0.3	-2	1	25	6	100	90	100	50000	25	3	12	1.01	w10missed10	1	1	96	91	104	190	0
535	100	-1	0.3	-2	1	25	6	100	95	100	50000	25	3	16	1.03	sd.lpsi	1.03	1	105	98	118	195	0
99	100	-1	0.3	-2	1	25	6	100	92	100	50000	25	3	14	1.03	sd.lpsi	1.03	1.02	98	93	107	192	0
987	100	-1	0.3	-2	1	25	6	100	90	100	50000	25	3	15	1.07	w10missed6	1	1	100	93	113	190	0
1142	100	-1	0.3	-2	1	25	6	100	94	100	50000	25	3	17	1.01	w10missed6	1	1.01	108	99	124	194	0
888	100	-1	0.3	-2	1	25	6	100	94	100	50000	25	3	16	1.06	Nsmall	1.02	1.05	111	100	132	194	0
1209	100	-1	0.3	-2	1	25	6	100	89	100	50000	25	3	14	1.02	w10missed6	1	1.02	101	93	115	189	0
1010	100	-1	0.3	-2	1	50	2	100	90	100	50000	25	3	28	1.06	sd.lp	1.06	1.01	106	96	131	190	0
10	100	-1	0.3	-2	1	50	2	100	85	100	200000	25	3	76	1.34	w10missed7	1.05	1.11	100	93	110	185	0
50	100	-1	0.3	-2	1	50	2	100	86	100	200000	25	3	80	1.15	w10missed7	1.05	1.13	92	87	108	186	0
2342	100	-1	0.3	-2	1	50	2	100	84	100	200000	25	3	78	1.05	Ntotal	1.03	1.05	102	91	117	184	0
535	100	-1	0.3	-2	1	50	2	100	88	100	150000	25	3	68	1.05	w10missed4	1.02	1.02	111	96	140	188	0
99	100	-1	0.3	-2	1	50	2	100	86	100	200000	25	3	98	1.9	Ntotal	1.75	1.9	113	101	168	186	0.7
987	100	-1	0.3	-2	1	50	2	100	87	100	50000	25	3	33	1.03	w10missed10	1.02	1	98	90	113	187	0
1142	100	-1	0.3	-2	1	50	2	100	84	100	100000	25	3	53	1.04	w10missed2	1.02	1.02	106	91	137	184	0
888	100	-1	0.3	-2	1	50	2	100	81	100	200000	25	3	81	1.16	Ntotal	1.1	1.16	90	82	109	181	0
1209	100	-1	0.3	-2	1	50	2	100	91	100	200000	25	3	89	1.16	w10missed8	1.03	1.06	115	102	140	191	0
1010	100	-1	0.3	-2	1	50	4	100	96	50	200000	25	3	56	1.23	w10missed9	1.01	1.05	99	97	105	146	0
10	100	-1	0.3	-2	1	50	4	100	92	50	200000	25	3	54	1.24	w10missed1	1.02	1.07	96	93	103	142	0
50	100	-1	0.3	-2	1	50	4	100	94	50	50000	25	3	21	1.07	w10missed9	1.01	1.01	96	94	101	144	0
2342	100	-1	0.3	-2	1	50	4	100	93	50	100000	25	3	33	1.07	Ntotal	1.03	1.07	103	96	115	143	0
535	100	-1	0.3	-2	1	50	4	100	94	50	150000	25	3	52	1.1	w10missed1	1.01	1.03	100	95	110	144	0
99	100	-1	0.3	-2	1	50	4	100	97	50	50000	25	3	29	1.09	w10missed8	1.01	1.02	111	101	127	147	0
987	100	-1	0.3	-2	1	50	4	100	95	50	100000	25	3	40	1.06	w10missed2	1.03	1.01	98	95	103	145	0
1142	100	-1	0.3	-2	1	50	4	100	93	50	100000	25	3	37	1.02	w10missed2	1.01	1.01	108	97	121	143	0
888	100	-1	0.3	-2	1	50	4	100	87	50	50000	25	3	22	1.08	w10missed2	1.01	1.01	90	87	95	137	0
1209	100	-1	0.3	-2	1	50	4	100	97	50	50000	25	3	23	1.05	w10missed3	1	1	103	98	112	147	0
1010	100	-1	0.3	-2	1	50	6	100	98	50	200000	25	3	59	1.34	w10missed1	1.02	1.13	100	98	103	148	0
10	100	-1	0.3	-2	1	50	6	100	97	50	200000	25	3	62	1.36	w10missed8	1.03	1.18	100	97	104	147	0
50	100	-1	0.3	-2	1	50	6	100	96	50	50000	25	3	23	1.09	w10missed1	1.01	1.02	97	96	101	146	0
2342	100	-1	0.3	-2	1	50	6	100	96	50	50000	25	3	23	1.03	w10missed10	1.01	1.02	103	97	112	146	0
535	100	-1	0.3	-2	1	50	6	100	96	50	200000	25	3	63	1.1	w10missed5	1.01	1.09	99	96	105	146	0
99	100	-1	0.3	-2	1	50	6	100	97	50	200000	25	3	83	#N/A	w10missed6	1.06	1.26	102	98	110	147	0
987	100	-1	0.3	-2	1	50	6	100	96	50	200000	25	3	71	1.21	w10missed5	1	1.01	98	96	101	146	0
1142	100	-1	0.3	-2	1	50	6	100	97	50	50000	25	3	24	1.04	w10missed6	1.01	1.03	105	99	122	147	0
888	100	-1	0.3	-2	1	50	6	100	93	50	200000	25	3	78	1.13	w10missed2	1	1.05	95	93	99	143	0
1209	100	-1	0.3	-2	1	50	6	100	99	50	50000	25	3	24	1.02	w10missed7	1	1.01	102	99	107	149	0
1010	100	-1	0.3	-2	1	150	2	100	97	50	200000	25	3	189	#N/A	Ntotal	1.33	28.77	98	98	102	147	0
10	100	-1	0.3	-2	1	150	2	100	95	50	50000	25	3	65	#N/A	Ntotal	1.07	Inf	96	96	98	145	0
50	100	-1	0.3	-2	1	150	2	100	98	50	200000	25	3	194	#N/A	Ntotal	1.07	3.26	103	100	105	148	0
2342	100	-1	0.3	-2	1	150	2	100	98	50	200000	25	3	199	#N/A	Ntotal	1.22	5.35	99	98	104	148	0
535	100	-1	0.3	-2	1	150	2	100	94	50	200000	25	3	188	#N/A	w10missed10	1.08	2.25	97	94	100	144	0
99	100	-1	0.3	-2	1	150	2	100	100	50	200000	25	3	218	#N/A	Ntotal	1.33	Inf	100	100	104	150	0
987	100	-1	0.3	-2	1	150	2	100	99	50	200000	25	3	219	#N/A	Ntotal	1.08	2.24	102	99	105	149	0
1142	100	-1	0.3	-2	1	150	2	100	97	50	200000	25	3	218	#N/A	Ntotal	1.14	Inf	98	97	100	147	0
888	100	-1	0.3	-2	1	150	2	100	98	50	200000	25	3	203	1.89	w10missed1	1.02	1.14	102	99	106	148	0
1209	100	-1	0.3	-2	1	150	2	100	98	50	200000	25	3	205	#N/A	Ntotal	1.07	3.14	101	99	102	148	0
1010	100	-1	0.3	-2	1	150	4	100	99	50	200000	25	3	193	#N/A	Ntotal	1.42	Inf	99	99	102	149	0
10	100	-1	0.3	-2	1	150	4	100	97	50	50000	25	3	66	#N/A	Ntotal	1.09	Inf	98	97	99	147	0
50	100	-1	0.3	-2	1	150	4	100	100	50	200000	25	3	205	#N/A	Ntotal	1.61	Inf	102	100	105	150	0
2342	100	-1	0.3	-2	1	150	4	100	100	50	200000	25	3	205	#N/A	Ntotal	1.02	2.62	100	100	101	150	0
535	100	-1	0.3	-2	1	150	4	100	99	50	200000	25	3	195	#N/A	Ntotal	1.08	Inf	100	99	101	149	0
99	100	-1	0.3	-2	1	150	4	100	100	50	50000	25	3	70	#N/A	Ntotal	1.05	Inf	101	100	101	150	0
987	100	-1	0.3	-2	1	150	4	100	100	50	100000	25	3	120	#N/A	Ntotal	1.04	Inf	100	100	101	150	0
1142	100	-1	0.3	-2	1	150	4	100	99	50	200000	25	3	220	#N/A	Ntotal	1.03	4.04	100	99	101	149	0
888	100	-1	0.3	-2	1	150	4	100	99	50	200000	25	3	232	#N/A	Ntotal	1.01	1.41	100	99	102	149	0
1209	100	-1	0.3	-2	1	150	4	100	99	50	200000	25	3	210	#N/A	Ntotal	1.2	6.84	100	99	102	149	0
1010	100	-1	0.3	-2	1	150	6	100	100	50	200000	25	3	198	#N/A	Ntotal	1.99	Inf	101	100	105	150	0
10	100	-1	0.3	-2	1	150	6	100	99	50	200000	25	3	207	#N/A	Ntotal	1.29	8.47	100	99	102	149	0
50	100	-1	0.3	-2	1	150	6	100	100	50	200000	25	3	199	#N/A	Ntotal	1.2	Inf	100	100	102	150	0
2342	100	-1	0.3	-2	1	150	6	100	100	50	200000	25	3	217	#N/A	Ntotal	1.01	1.56	100	100	101	150	0
535	100	-1	0.3	-2	1	150	6	100	100	50	50000	25	3	76	#N/A	Ntotal	1.09	Inf	101	100	102	150	0
99	100	-1	0.3	-2	1	150	6	100	100	50	200000	25	3	227	#N/A	Ntotal	1.08	Inf	100	100	101	150	0
987	100	-1	0.3	-2	1	150	6	100	100	50	200000	25	3	233	#N/A	Ntotal	1.09	4.36	100	100	102	150	0
1142	100	-1	0.3	-2	1	150	6	100	100	50	200000	25	3	218	#N/A	Ntotal	1.04	Inf	100	100	101	150	0
888	100	-1	0.3	-2	1	150	6	100	99	50	200000	25	3	222	#N/A	w10missed3	1.01	1.13	99	99	101	149	0
1209	100	-1	0.3	-2	1	150	6	100	100	50	200000	25	3	207	#N/A	Ntotal	1.17	Inf	102	100	102	150	0
1010	100	-2	0.6	-2	1	25	2	86	46	500	50000	25	3	40	1.05	sd.lpsi	1.05	1.03	129.5	67	396	546	0.3
10	100	-2	0.6	-2	1	25	2	92	53	500	50000	25	3	37	1.08	Ntotal	1.08	1.08	108	70	268	553	0
50	100	-2	0.6	-2	1	25	2	94	58	500	100000	25	3	68	1.03	Nsmall	1.03	1.01	139	79	382	558	0.3
2342	100	-2	0.6	-2	1	25	2	92	52	500	50000	25	3	40	1.09	mu.lpsi	1.09	1.04	229	104	510	552	3
535	100	-2	0.6	-2	1	25	2	89	42	500	100000	25	3	67	1.07	sd.lpsi	1.07	1.02	99	55	321	542	0.4
99	100	-2	0.6	-2	1	25	2	89	45	500	50000	25	3	40	1.04	Ntotal	1.04	1.04	113	61	381	545	0.4
987	100	-2	0.6	-2	1	25	2	86	45	500	200000	25	3	157	1.11	Ntotal	1.1	1.11	119	61	351	545	0.4
1142	100	-2	0.6	-2	1	25	2	92	52	500	100000	25	3	75	1.06	Nsmall	1.04	1.03	172	103	413	552	0.8
888	100	-2	0.6	-2	1	25	2	86	44	500	50000	25	3	43	1.06	mu.lp	1.06	1	160	71	449	544	1.2
1209	100	-2	0.6	-2	1	25	2	90	54	500	50000	25	3	49	1.02	mu.lpsi	1.02	1.01	242	96	518	554	3.6
1010	100	-2	0.6	-2	1	25	4	86	61	500	150000	25	3	93	1.04	Ntotal	1.03	1.04	102	76	186	561	0
10	100	-2	0.6	-2	1	25	4	92	70	500	50000	25	3	41	1.03	sd.lp	1.03	1.01	123	90	214	570	0
50	100	-2	0.6	-2	1	25	4	94	80	500	50000	25	3	45	1.05	sd.lpsi	1.05	1.02	165	111	306	580	0.1
2342	100	-2	0.6	-2	1	25	4	92	63	500	50000	25	3	42	1.07	Ntotal	1.07	1.07	124	83	318	563	0.1
535	100	-2	0.6	-2	1	25	4	89	60	500	50000	25	3	40	1.05	mu.lpsi	1.05	1.01	87	70	137	560	0
99	100	-2	0.6	-2	1	25	4	89	60	500	50000	25	3	40	1.04	Ntotal	1.03	1.04	89	69	149	560	0
987	100	-2	0.6	-2	1	25	4	86	61	500	50000	25	3	47	1.05	Nsmall	1.03	1.04	113	80	218	561	0
1142	100	-2	0.6	-2	1	25	4	92	66	500	200000	25	3	132	1.16	Nsmall	1.14	1.16	107	81	224	566	0
888	100	-2	0.6	-2	1	25	4	86	63	500	50000	25	3	45	1.09	mu.lp	1.09	1.03	128	82	326	563	0.2
1209	100	-2	0.6	-2	1	25	4	90	71	500	50000	25	3	49	1.02	sd.lp	1.02	1.02	172	107	378	571	0.2
1010	100	-2	0.6	-2	1	25	6	86	71	500	100000	25	3	69	1.02	deviance	1.02	1.02	108	86	165	571	0
10	100	-2	0.6	-2	1	25	6	92	78	500	50000	25	3	41	1.01	Ntotal	1.01	1.01	139	102	272	578	0
50	100	-2	0.6	-2	1	25	6	94	84	500	50000	25	3	44	1.02	Nsmall	1.01	1.01	137	107	215	584	0
2342	100	-2	0.6	-2	1	25	6	92	75	500	50000	25	3	41	1.01	mu.lpsi	1.01	1.01	119	91	203	575	0
535	100	-2	0.6	-2	1	25	6	89	69	500	50000	25	3	41	1.04	Nsmall	1.04	1.03	102	81	171	569	0
99	100	-2	0.6	-2	1	25	6	89	68	500	50000	25	3	41	1.02	sd.lpsi	1.02	1.02	90	76	122	568	0
987	100	-2	0.6	-2	1	25	6	86	67	500	50000	25	3	45	1.03	sd.lpsi	1.03	1.02	90	76	122	567	0
1142	100	-2	0.6	-2	1	25	6	92	75	500	50000	25	3	55	1.02	Ntotal	1.02	1.02	113	90	174	575	0
888	100	-2	0.6	-2	1	25	6	86	68	500	50000	25	3	49	1.03	Nsmall	1.02	1.02	105	81	172	568	0
1209	100	-2	0.6	-2	1	25	6	90	75	500	50000	25	3	47	1.04	Ntotal	1.04	1.04	147	101	322	575	0.1
1010	100	-2	0.6	-2	1	50	2	97	63	500	100000	25	3	129	1.08	mu.lp	1.08	1.03	133	88	302	563	0
10	100	-2	0.6	-2	1	50	2	97	58	500	150000	25	3	176	1.06	Ntotal	1.04	1.06	85	67	140	558	0
50	100	-2	0.6	-2	1	50	2	99	67	500	50000	25	3	83	1.06	Nsmall	1.05	1.04	120	85	243	567	0
2342	100	-2	0.6	-2	1	50	2	97	65	500	100000	25	3	135	1.07	mu.lp	1.07	1.04	110	84	186	565	0
535	100	-2	0.6	-2	1	50	2	98	64	500	200000	25	3	248	1.24	Ntotal	1.23	1.24	118	79	237	564	0
99	100	-2	0.6	-2	1	50	2	98	60	500	150000	25	3	198	1.02	sd.lpsi	1.02	1.01	116	77	222	560	0
987	100	-2	0.6	-2	1	50	2	98	74	500	100000	25	3	154	1.06	Ntotal	1.06	1.06	122	92	221	574	0.1
1142	100	-2	0.6	-2	1	50	2	100	68	500	50000	25	3	89	1.04	mu.lp	1.04	1.02	162	105	363	568	0
888	100	-2	0.6	-2	1	50	2	96	66	500	150000	25	3	199	1.07	w10missed8	1.04	1.03	131	89	291	566	0
1209	100	-2	0.6	-2	1	50	2	99	66	500	50000	25	3	82	1.01	psi.D53	1.01	1.01	157	97	362	566	0
1010	100	-2	0.6	-2	1	50	4	97	74	200	50000	25	3	37	1.02	mu.lp	1.02	1	97	82	132	274	0
10	100	-2	0.6	-2	1	50	4	97	74	200	50000	25	3	37	1.04	sd.lpsi	1.04	1.02	90	80	114	274	0
50	100	-2	0.6	-2	1	50	4	99	82	200	50000	25	3	39	1.03	mu.lp	1.03	1.01	106	91	143	282	0
2342	100	-2	0.6	-2	1	50	4	97	83	200	50000	25	3	42	1.01	Nsmall	1.01	1.01	123	100	176	283	0
535	100	-2	0.6	-2	1	50	4	98	79	200	50000	25	3	39	1.01	mu.lp	1.01	1	113	92	169	279	0
99	100	-2	0.6	-2	1	50	4	98	79	200	50000	25	3	38	1.08	Nsmall	1.06	1.08	110	90	171	279	0
987	100	-2	0.6	-2	1	50	4	98	86	200	50000	25	3	51	1.01	sd.lpsi	1.01	1	105	93	129	286	0
1142	100	-2	0.6	-2	1	50	4	100	83	200	50000	25	3	47	1.02	mu.lp	1.02	1.01	125	101	186	283	0
888	100	-2	0.6	-2	1	50	4	96	80	200	50000	25	3	50	1.02	w10missed1	1.01	1.01	99	87	127	280	0
1209	100	-2	0.6	-2	1	50	4	99	80	200	50000	25	3	50	1.01	Ntotal	1.01	1.01	124	98	195	280	0
1010	100	-2	0.6	-2	1	50	6	97	83	200	50000	25	3	40	1	psi.D54	1	1	100	89	121	283	0
10	100	-2	0.6	-2	1	50	6	97	80	200	50000	25	3	40	1.05	Nsmall	1.03	1.04	94	84	114	280	0
50	100	-2	0.6	-2	1	50	6	99	89	200	50000	25	3	43	1.01	psi.D42	1	1	108	96	132	289	0
2342	100	-2	0.6	-2	1	50	6	97	85	200	50000	25	3	42	1	Nsmall	1	1	106	93	130	285	0
535	100	-2	0.6	-2	1	50	6	98	86	200	50000	25	3	40	1.01	Nsmall	1.01	1.01	109	95	141	286	0
99	100	-2	0.6	-2	1	50	6	98	86	200	50000	25	3	42	1.02	w10missed6	1.01	1.01	109	95	137	286	0
987	100	-2	0.6	-2	1	50	6	98	91	200	50000	25	3	50	1.01	Ntotal	1	1.01	104.5	95	121	291	0
1142	100	-2	0.6	-2	1	50	6	100	86	200	50000	25	3	48	1.02	Nsmall	1.01	1.02	109	95	138	286	0
888	100	-2	0.6	-2	1	50	6	96	85	200	50000	25	3	45	1.01	w10missed10	1	1	97	89	113	285	0
1209	100	-2	0.6	-2	1	50	6	99	87	200	50000	25	3	50	1.01	mu.lpsi	1.01	1.01	119	100	159	287	0
1010	100	-2	0.6	-2	1	150	2	100	89	100	50000	25	3	78	1.02	w10missed10	1.01	1	96	90	106	189	0
10	100	-2	0.6	-2	1	150	2	100	91	100	50000	25	3	83	1.08	Nsmall	1.03	1.08	106	97	126	191	0
50	100	-2	0.6	-2	1	150	2	100	85	100	50000	25	3	81	1.04	Ntotal	1.01	1.04	93	87	107	185	0
2342	100	-2	0.6	-2	1	150	2	100	89	100	50000	25	3	80	1.03	Nsmall	1.01	1.02	101	93	118	189	0
535	100	-2	0.6	-2	1	150	2	100	91	100	50000	25	3	83	1.03	Nsmall	1.02	1.03	107	96	134	191	0
99	100	-2	0.6	-2	1	150	2	100	88	100	200000	25	3	246	1.43	Nsmall	1.23	1.43	105	94	125	188	0
987	100	-2	0.6	-2	1	150	2	100	87	100	50000	25	3	91	1.01	w10missed4	1.01	1.01	99	91	115	187	0
1142	100	-2	0.6	-2	1	150	2	100	90	100	50000	25	3	95	1.02	w10missed1	1.01	1.01	102	94	115	190	0
888	100	-2	0.6	-2	1	150	2	100	86	100	200000	25	3	255	1.28	w10missed2	1.04	1.07	92	88	103	186	0
1209	100	-2	0.6	-2	1	150	2	100	93	100	150000	25	3	205	1.02	w10missed8	1.01	1.02	121	106	150	193	0.2
1010	100	-2	0.6	-2	1	150	4	100	95	50	50000	25	3	61	1.01	w10missed10	1	1	98	95	104	145	0
10	100	-2	0.6	-2	1	150	4	100	94	50	50000	25	3	64	1.01	w10missed8	1	1	100	95	108	144	0
50	100	-2	0.6	-2	1	150	4	100	93	50	50000	25	3	66	1.06	w10missed6	1	1	96	93	103	143	0
2342	100	-2	0.6	-2	1	150	4	100	92	50	50000	25	3	61	1.03	w10missed10	1	1.01	97	93	105	142	0
535	100	-2	0.6	-2	1	150	4	100	96	50	50000	25	3	71	1.03	w10missed4	1.01	1.02	104	98	113	146	0
99	100	-2	0.6	-2	1	150	4	100	97	50	200000	25	3	203	1.1	w10missed6	1.01	1.07	104	98	111	147	0
987	100	-2	0.6	-2	1	150	4	100	96	50	50000	25	3	70	1	psi.D9	1	1	101	97	108	146	0
1142	100	-2	0.6	-2	1	150	4	100	96	50	50000	25	3	71	1.01	w10missed2	1	1	102	98	112	146	0
888	100	-2	0.6	-2	1	150	4	100	95	50	50000	25	3	67	1.04	w10missed5	1	1	99	95	104	145	0
1209	100	-2	0.6	-2	1	150	4	100	94	50	50000	25	3	71	1.02	w10missed1	1	1.01	101	96	110	144	0
1010	100	-2	0.6	-2	1	150	6	100	100	50	50000	25	3	65	1.01	w10missed2	1	1	102	100	107	150	0
10	100	-2	0.6	-2	1	150	6	100	97	50	50000	25	3	67	1.02	w10missed10	1	1.01	101	97	107	147	0
50	100	-2	0.6	-2	1	150	6	100	93	50	50000	25	3	63	1.07	w10missed4	1	1.01	95	93	99	143	0
2342	100	-2	0.6	-2	1	150	6	100	99	50	50000	25	3	70	1.01	w10missed3	1	1	103	100	111	149	0
535	100	-2	0.6	-2	1	150	6	100	98	50	50000	25	3	72	1.01	w10missed9	1	1.01	102	98	108	148	0
99	100	-2	0.6	-2	1	150	6	100	99	50	200000	25	3	245	1.12	Ntotal	1.01	1.12	101	99	107	149	0
987	100	-2	0.6	-2	1	150	6	100	98	50	50000	25	3	67	1.02	w10missed2	1	1	100	98	104	148	0
1142	100	-2	0.6	-2	1	150	6	100	97	50	50000	25	3	70	1.02	w10missed8	1	1.01	100	97	105	147	0
888	100	-2	0.6	-2	1	150	6	100	98	50	50000	25	3	70	1.04	w10missed1	1	1.01	100	98	104	148	0
1209	100	-2	0.6	-2	1	150	6	100	98	50	50000	25	3	86	1.01	w10missed8	1	1.01	103	99	111	148	0

## Sheet: prior set 3
seed	nsp	b0m	b0sd	a0m	a0sd	S	K	Nin	Ndet	nz	ni	nt	nc	minutes	maxRhat	which	RhatHyp	RhatN	Nhat50	NhatL	NhatU	M	sat
1010	100	-1	0.3	-2	1	25	2	100	68	500	50000	25	3	41	1.06	sd.lpsi	1.06	1.01	115	85	197	568	0
10	100	-1	0.3	-2	1	25	2	100	74	500	50000	25	3	41	1.07	Nsmall	1.06	1.01	122	91	234	574	0
50	100	-1	0.3	-2	1	25	2	100	78	500	50000	25	3	42	1.08	Nsmall	1.06	1.08	109	89	149	578	0
2342	100	-1	0.3	-2	1	25	2	100	81	500	50000	25	3	45	1.05	Ntotal	1.05	1.05	131	99	232	581	0
535	100	-1	0.3	-2	1	25	2	100	78	500	50000	25	3	41	1.05	Ntotal	1.04	1.05	121	96	178	578	0
99	100	-1	0.3	-2	1	25	2	100	77	500	50000	25	3	52	1.03	sd.lpsi	1.03	1.01	108	88	155	577	0
987	100	-1	0.3	-2	1	25	2	100	70	500	50000	25	3	41	1.08	w10missed8	1.05	1.06	97.5	79	156	570	0
1142	100	-1	0.3	-2	1	25	2	100	77	500	200000	25	3	142	1.24	sd.lpsi	1.24	1.05	119	93	160	577	0
888	100	-1	0.3	-2	1	25	2	100	69	500	50000	25	3	55	1.02	mu.lpsi	1.02	1.02	129	90	236	569	0
1209	100	-1	0.3	-2	1	25	2	100	70	500	50000	25	3	45	1.09	Nsmall	1.07	1.07	109	86	174	570	0
1010	100	-1	0.3	-2	1	25	4	100	85	100	100000	25	3	17	1.06	w10missed8	1.01	1	104	92	124	185	0
10	100	-1	0.3	-2	1	25	4	100	84	100	50000	25	3	10	1.02	w10missed9	1.02	1.01	98	89	113	184	0
50	100	-1	0.3	-2	1	25	4	100	92	100	100000	25	3	24	1.07	w10missed4	1.02	1.03	111	100	127	192	0
2342	100	-1	0.3	-2	1	25	4	100	85	100	50000	25	3	11	1.01	w10missed10	1	1	96	88	112	185	0
535	100	-1	0.3	-2	1	25	4	100	92	100	50000	25	3	15	1.02	Ntotal	1.02	1.02	115	101	144	192	0
99	100	-1	0.3	-2	1	25	4	100	87	100	50000	25	3	15	1.03	w10missed10	1.02	1.01	96	89	107	187	0
987	100	-1	0.3	-2	1	25	4	100	83	100	150000	25	3	35	1.08	Nsmall	1.04	1.08	100	89	131	183	0
1142	100	-1	0.3	-2	1	25	4	100	90	100	50000	25	3	17	1.02	Nsmall	1.01	1.02	118	101	148	190	0
888	100	-1	0.3	-2	1	25	4	100	86	100	50000	25	3	12	1.03	w10missed8	1.01	1.01	107	94	129	186	0
1209	100	-1	0.3	-2	1	25	4	100	85	100	100000	25	3	23	1.06	Nsmall	1.04	1.06	107	95	136	185	0
1010	100	-1	0.3	-2	1	25	6	100	89	100	50000	25	3	12	1.03	w10missed7	1.02	1.01	97	91	108	189	0
10	100	-1	0.3	-2	1	25	6	100	89	100	50000	25	3	11	1.03	w10missed1	1.01	1.01	97	91	108	189	0
50	100	-1	0.3	-2	1	25	6	100	95	100	50000	25	3	14	1.05	sd.lpsi	1.05	1.02	101	96	111	195	0
2342	100	-1	0.3	-2	1	25	6	100	90	100	50000	25	3	14	1.01	w10missed3	1	1	96	91	104	190	0
535	100	-1	0.3	-2	1	25	6	100	95	100	50000	25	3	16	1.02	sd.lpsi	1.02	1	105	98	118	195	0
99	100	-1	0.3	-2	1	25	6	100	92	100	50000	25	3	16	1.02	w10missed7	1	1	98	93	107	192	0
987	100	-1	0.3	-2	1	25	6	100	90	100	50000	25	3	15	1.05	w10missed5	1.03	1.01	101	93	117	190	0
1142	100	-1	0.3	-2	1	25	6	100	94	100	50000	25	3	16	1.02	w10missed4	1.01	1.01	108	99	122	194	0
888	100	-1	0.3	-2	1	25	6	100	94	100	50000	25	3	15	1.04	w10missed4	1.01	1.02	110	100	128	194	0
1209	100	-1	0.3	-2	1	25	6	100	89	100	50000	25	3	14	1.01	sd.lpsi	1.01	1.01	101	93	117	189	0
1010	100	-1	0.3	-2	1	50	2	100	90	100	50000	25	3	26	1.06	w10missed9	1.04	1.01	106	95	126	190	0
10	100	-1	0.3	-2	1	50	2	100	85	100	200000	25	3	76	1.67	w10missed1	1.16	1.29	98	91	127	185	0
50	100	-1	0.3	-2	1	50	2	100	86	100	200000	25	3	80	1.19	w10missed9	1.07	1.03	93	87	101	186	0
2342	100	-1	0.3	-2	1	50	2	100	84	100	100000	25	3	46	1.1	w10missed10	1.04	1.08	101	89	121	184	0
535	100	-1	0.3	-2	1	50	2	100	88	100	50000	25	3	28	1.07	w10missed10	1.03	1.05	110	98	142	188	0
99	100	-1	0.3	-2	1	50	2	100	86	100	200000	25	3	100	2.45	Nsmall	2.05	2.45	126	98	146	186	0
987	100	-1	0.3	-2	1	50	2	100	87	100	50000	25	3	29	1.02	w10missed2	1.01	1	97	90	109	187	0
1142	100	-1	0.3	-2	1	50	2	100	84	100	150000	25	3	71	1.07	w10missed7	1.03	1.05	107	93	132	184	0
888	100	-1	0.3	-2	1	50	2	100	81	100	200000	25	3	81	1.21	w10missed1	1.05	1.12	90	84	115	181	0
1209	100	-1	0.3	-2	1	50	2	100	91	100	200000	25	3	91	1.11	w10missed2	1.07	1.03	114	101	128	191	0
1010	100	-1	0.3	-2	1	50	4	100	96	50	200000	25	3	57	1.29	w10missed8	1.01	1.03	102	97	107	146	0
10	100	-1	0.3	-2	1	50	4	100	92	50	200000	25	3	56	1.17	w10missed4	1.01	1.05	97	93	105	142	0
50	100	-1	0.3	-2	1	50	4	100	94	50	50000	25	3	21	1.05	w10missed5	1	1.02	96	94	101	144	0
2342	100	-1	0.3	-2	1	50	4	100	93	50	50000	25	3	20	1.05	Nsmall	1.02	1.05	103	95	116	143	0
535	100	-1	0.3	-2	1	50	4	100	94	50	200000	25	3	68	1.14	w10missed4	1.02	1.09	100	95	112	144	0
99	100	-1	0.3	-2	1	50	4	100	97	50	200000	25	3	76	1.11	w10missed2	1.01	1.02	110	103	120	147	0
987	100	-1	0.3	-2	1	50	4	100	95	50	200000	25	3	70	1.09	w10missed8	1.02	1.05	97	95	102	145	0
1142	100	-1	0.3	-2	1	50	4	100	93	50	50000	25	3	24	1.06	Ntotal	1.03	1.06	106	97	120	143	0
888	100	-1	0.3	-2	1	50	4	100	87	50	100000	25	3	32	1.09	w10missed6	1.01	1.06	90	87	95	137	0
1209	100	-1	0.3	-2	1	50	4	100	97	50	50000	25	3	26	1.02	w10missed6	1	1.01	103	98	112	147	0
1010	100	-1	0.3	-2	1	50	6	100	98	50	200000	25	3	59	1.33	w10missed4	1.02	1.02	100	98	104	148	0
10	100	-1	0.3	-2	1	50	6	100	97	50	200000	25	3	59	1.34	w10missed3	1.02	1.19	100	97	105	147	0
50	100	-1	0.3	-2	1	50	6	100	96	50	50000	25	3	22	1.04	w10missed1	1	1.02	97	96	100	146	0
2342	100	-1	0.3	-2	1	50	6	100	96	50	50000	25	3	23	1.05	w10missed8	1.01	1.02	102	98	112	146	0
535	100	-1	0.3	-2	1	50	6	100	96	50	50000	25	3	24	1.07	w10missed4	1.01	1.05	99	96	105	146	0
99	100	-1	0.3	-2	1	50	6	100	97	50	200000	25	3	72	#N/A	w10missed1	1.01	1.1	102	99	106	147	0
987	100	-1	0.3	-2	1	50	6	100	96	50	200000	25	3	69	1.27	w10missed7	1	1.01	97	96	101	146	0
1142	100	-1	0.3	-2	1	50	6	100	97	50	50000	25	3	23	1.03	w10missed6	1	1.01	105	99	118	147	0
888	100	-1	0.3	-2	1	50	6	100	93	50	200000	25	3	67	1.26	w10missed10	1.04	1.21	95	93	102	143	0
1209	100	-1	0.3	-2	1	50	6	100	99	50	50000	25	3	24	1.05	w10missed9	1	1.02	102	99	106	149	0
1010	100	-1	0.3	-2	1	150	2	100	97	50	200000	25	3	189	#N/A	Ntotal	2.15	19.81	98	98	107	147	0
10	100	-1	0.3	-2	1	150	2	100	95	50	50000	25	3	68	#N/A	Ntotal	1.07	Inf	96	96	98	145	0
50	100	-1	0.3	-2	1	150	2	100	98	50	200000	25	3	204	#N/A	Ntotal	1.07	3.64	99	98	101	148	0
2342	100	-1	0.3	-2	1	150	2	100	98	50	200000	25	3	197	#N/A	w10missed3	1.1	3.35	102	100	106	148	0
535	100	-1	0.3	-2	1	150	2	100	94	50	200000	25	3	197	#N/A	w10missed7	1.03	1.08	97	96	99	144	0
99	100	-1	0.3	-2	1	150	2	100	100	50	200000	25	3	215	#N/A	Ntotal	1.04	Inf	102	101	103	150	0
987	100	-1	0.3	-2	1	150	2	100	99	50	200000	25	3	209	#N/A	w10missed2	1.03	1.29	100	99	106	149	0
1142	100	-1	0.3	-2	1	150	2	100	97	50	200000	25	3	211	#N/A	w10missed9	1.04	3.22	98	97	99	147	0
888	100	-1	0.3	-2	1	150	2	100	98	50	200000	25	3	206	#N/A	w10missed2	1.05	1.37	101	99	104	148	0
1209	100	-1	0.3	-2	1	150	2	100	98	50	200000	25	3	208	#N/A	w10missed4	1.06	1.51	100	99	105	148	0
1010	100	-1	0.3	-2	1	150	4	100	99	50	200000	25	3	194	#N/A	Ntotal	1.18	Inf	100	100	102	149	0
10	100	-1	0.3	-2	1	150	4	100	97	50	200000	25	3	202	#N/A	Ntotal	1.11	Inf	97	97	99	147	0
50	100	-1	0.3	-2	1	150	4	100	100	50	200000	25	3	205	#N/A	Ntotal	1.13	Inf	101	101	103	150	0
2342	100	-1	0.3	-2	1	150	4	100	100	50	200000	25	3	206	#N/A	Ntotal	1.03	2.65	101	100	102	150	0
535	100	-1	0.3	-2	1	150	4	100	99	50	200000	25	3	202	#N/A	Ntotal	1.12	7.64	102	100	103	149	0
99	100	-1	0.3	-2	1	150	4	100	100	50	50000	25	3	79	#N/A	Ntotal	1.04	Inf	100	100	101	150	0
987	100	-1	0.3	-2	1	150	4	100	100	50	200000	25	3	219	#N/A	Ntotal	1.13	3.31	100	100	103	150	0
1142	100	-1	0.3	-2	1	150	4	100	99	50	200000	25	3	217	#N/A	Ntotal	1.25	Inf	99	99	102	149	0
888	100	-1	0.3	-2	1	150	4	100	99	50	200000	25	3	218	#N/A	w10missed1	1.03	1.68	100	99	101	149	0
1209	100	-1	0.3	-2	1	150	4	100	99	50	200000	25	3	206	#N/A	Ntotal	1.1	9.04	101	100	102	149	0
1010	100	-1	0.3	-2	1	150	6	100	100	50	200000	25	3	202	#N/A	Ntotal	1.53	Inf	100	100	103	150	0
10	100	-1	0.3	-2	1	150	6	100	99	50	200000	25	3	198	#N/A	Ntotal	1.36	Inf	100	100	103	149	0
50	100	-1	0.3	-2	1	150	6	100	100	50	200000	25	3	207	#N/A	Ntotal	1.07	Inf	100	100	101	150	0
2342	100	-1	0.3	-2	1	150	6	100	100	50	200000	25	3	217	#N/A	w10missed9	1.03	6.14	101	100	101	150	0
535	100	-1	0.3	-2	1	150	6	100	100	50	200000	25	3	207	#N/A	Ntotal	1.02	3.35	101	100	101	150	0
99	100	-1	0.3	-2	1	150	6	100	100	50	50000	25	3	73	#N/A	Ntotal	1.05	Inf	101	100	101	150	0
987	100	-1	0.3	-2	1	150	6	100	100	50	50000	25	3	75	#N/A	p.D100	1	NaN	100	100	100	150	0
1142	100	-1	0.3	-2	1	150	6	100	100	50	200000	25	3	215	#N/A	Ntotal	1.12	Inf	101	100	102	150	0
888	100	-1	0.3	-2	1	150	6	100	99	50	200000	25	3	218	#N/A	Ntotal	1	1.2	99	99	100	149	0
1209	100	-1	0.3	-2	1	150	6	100	100	50	200000	25	3	214	#N/A	Ntotal	1.15	Inf	101	100	102	150	0
1010	100	-2	0.6	-2	1	25	2	86	46	500	100000	25	3	65	1.04	sd.lpsi	1.04	1.02	99	62	269	546	0.1
10	100	-2	0.6	-2	1	25	2	92	53	500	150000	25	3	91	1.03	mu.lpsi	1.03	1.02	93	67	188	553	0
50	100	-2	0.6	-2	1	25	2	94	58	500	50000	25	3	43	1.09	sd.lpsi	1.09	1.05	111	76	264	558	0.1
2342	100	-2	0.6	-2	1	25	2	92	52	500	50000	25	3	41	1.09	Nsmall	1.07	1.05	178	86	444	552	1
535	100	-2	0.6	-2	1	25	2	89	42	500	50000	25	3	40	1.06	psi.D16	1.06	1.01	91	56	219	542	0
99	100	-2	0.6	-2	1	25	2	89	45	500	200000	25	3	134	1.08	Nsmall	1.05	1.05	90	57	242	545	0.1
987	100	-2	0.6	-2	1	25	2	86	45	500	150000	25	3	110	1.06	mu.lpsi	1.06	1.01	103	63	268	545	0
1142	100	-2	0.6	-2	1	25	2	92	52	500	100000	25	3	84	1.04	mu.lpsi	1.04	1	138	83	292	552	0.2
888	100	-2	0.6	-2	1	25	2	86	44	500	100000	25	3	71	1.03	sd.lp	1.03	1	132	67	409	544	0.7
1209	100	-2	0.6	-2	1	25	2	90	54	500	50000	25	3	46	1.05	Nsmall	1.02	1.02	197	87	473	554	0.9
1010	100	-2	0.6	-2	1	25	4	86	61	500	50000	25	3	38	1.04	sd.lpsi	1.04	1	98	74	167	561	0
10	100	-2	0.6	-2	1	25	4	92	70	500	50000	25	3	40	1.06	sd.lpsi	1.06	1.01	116	87	204	570	0
50	100	-2	0.6	-2	1	25	4	94	80	500	50000	25	3	44	1.02	sd.lpsi	1.02	1.01	152	110	281	580	0
2342	100	-2	0.6	-2	1	25	4	92	63	500	50000	25	3	41	1.03	Ntotal	1.03	1.03	118	81	256	563	0
535	100	-2	0.6	-2	1	25	4	89	60	500	50000	25	3	43	1.04	sd.lpsi	1.04	1	84	68	128	560	0
99	100	-2	0.6	-2	1	25	4	89	60	500	100000	25	3	70	1.03	mu.lpsi	1.03	1	85	68	126	560	0
987	100	-2	0.6	-2	1	25	4	86	61	500	50000	25	3	44	1.07	sd.lpsi	1.07	1.02	106	77	196	561	0
1142	100	-2	0.6	-2	1	25	4	92	66	500	100000	25	3	80	1.1	sd.lpsi	1.1	1.01	105	80	168	566	0
888	100	-2	0.6	-2	1	25	4	86	63	500	50000	25	3	46	1.03	sd.lpsi	1.03	1.02	119	83	221	563	0
1209	100	-2	0.6	-2	1	25	4	90	71	500	50000	25	3	45	1.03	Nsmall	1.03	1.03	156	103	301	571	0.1
1010	100	-2	0.6	-2	1	25	6	86	71	500	50000	25	3	41	1.02	Nsmall	1.02	1.02	108	85	162	571	0
10	100	-2	0.6	-2	1	25	6	92	78	500	50000	25	3	39	1	mu.lpsi	1	1	127	99	199	578	0
50	100	-2	0.6	-2	1	25	6	94	84	500	100000	25	3	73	1.02	sd.lpsi	1.02	1.01	134	104	205	584	0
2342	100	-2	0.6	-2	1	25	6	92	75	500	50000	25	3	45	1.01	mu.lpsi	1.01	1	116	91	191	575	0
535	100	-2	0.6	-2	1	25	6	89	69	500	50000	25	3	41	1.01	Ntotal	1.01	1.01	98	79	150	569	0
99	100	-2	0.6	-2	1	25	6	89	68	500	50000	25	3	46	1.02	sd.lpsi	1.02	1	90	76	122	568	0
987	100	-2	0.6	-2	1	25	6	86	67	500	50000	25	3	45	1.02	sd.lp	1.02	1.01	89	75	120	567	0
1142	100	-2	0.6	-2	1	25	6	92	75	500	100000	25	3	78	1.03	Nsmall	1.02	1.02	111	89	167	575	0
888	100	-2	0.6	-2	1	25	6	86	68	500	50000	25	3	51	1.02	sd.lpsi	1.02	1.01	100	80	153	568	0
1209	100	-2	0.6	-2	1	25	6	90	75	500	50000	25	3	44	1.02	Ntotal	1.02	1.02	138	99	246	575	0
1010	100	-2	0.6	-2	1	50	2	97	63	500	100000	25	3	127	1.08	sd.lp	1.08	1.06	124	85	245	563	0
10	100	-2	0.6	-2	1	50	2	97	58	500	50000	25	3	78	1.03	Ntotal	1.02	1.03	80	65	124	558	0
50	100	-2	0.6	-2	1	50	2	99	67	500	100000	25	3	125	1.1	Nsmall	1.04	1.02	111	82	238	567	0
2342	100	-2	0.6	-2	1	50	2	97	65	500	50000	25	3	84	1.07	w10missed2	1.04	1.03	122	83	207	565	0
535	100	-2	0.6	-2	1	50	2	98	64	500	200000	25	3	249	1.13	Ntotal	1.11	1.13	121	89	184	564	0
99	100	-2	0.6	-2	1	50	2	98	60	500	50000	25	3	81	1.03	Nsmall	1.02	1.02	112	76	200	560	0
987	100	-2	0.6	-2	1	50	2	98	74	500	50000	25	3	89	1.04	Nsmall	1.03	1.04	123	93	231	574	0
1142	100	-2	0.6	-2	1	50	2	100	68	500	50000	25	3	82	1.03	sd.lpsi	1.03	1	147	101	269	568	0
888	100	-2	0.6	-2	1	50	2	96	66	500	50000	25	3	88	1.06	mu.lpsi	1.06	1.02	119	86	221	566	0
1209	100	-2	0.6	-2	1	50	2	99	66	500	50000	25	3	87	1.05	Ntotal	1.05	1.05	140	95	325	566	0.2
1010	100	-2	0.6	-2	1	50	4	97	74	200	50000	25	3	38	1	psi.D8	1	1	96	82	126	274	0
10	100	-2	0.6	-2	1	50	4	97	74	200	50000	25	3	38	1.02	Nsmall	1.02	1.02	90	79	116	274	0
50	100	-2	0.6	-2	1	50	4	99	82	200	50000	25	3	42	1.02	sd.lp	1.02	1	105	91	137	282	0
2342	100	-2	0.6	-2	1	50	4	97	83	200	50000	25	3	44	1.06	Nsmall	1.03	1.04	123	99	192	283	0.3
535	100	-2	0.6	-2	1	50	4	98	79	200	100000	25	3	71	1.02	sd.lpsi	1.02	1	109	91	155	279	0
99	100	-2	0.6	-2	1	50	4	98	79	200	50000	25	3	44	1.09	Nsmall	1.07	1.09	109	91	168	279	0
987	100	-2	0.6	-2	1	50	4	98	86	200	50000	25	3	49	1.01	w10missed9	1	1	105	93	125	286	0
1142	100	-2	0.6	-2	1	50	4	100	83	200	50000	25	3	44	1.01	Nsmall	1.01	1.01	124	100	176	283	0
888	100	-2	0.6	-2	1	50	4	96	80	200	50000	25	3	44	1.02	w10missed6	1	1.01	98	87	121	280	0
1209	100	-2	0.6	-2	1	50	4	99	80	200	50000	25	3	44	1.03	Nsmall	1.03	1	123	97	187	280	0
1010	100	-2	0.6	-2	1	50	6	97	83	200	50000	25	3	39	1	p.D56	1	1	99	88	120	283	0
10	100	-2	0.6	-2	1	50	6	97	80	200	50000	25	3	41	1.02	w10missed7	1.01	1.02	92	84	109	280	0
50	100	-2	0.6	-2	1	50	6	99	89	200	50000	25	3	41	1	psi.D80	1	1	107	96	128	289	0
2342	100	-2	0.6	-2	1	50	6	97	85	200	50000	25	3	41	1.01	w10missed1	1.01	1	105	93	128	285	0
535	100	-2	0.6	-2	1	50	6	98	86	200	50000	25	3	44	1.01	Ntotal	1	1.01	108	95	138	286	0
99	100	-2	0.6	-2	1	50	6	98	86	200	50000	25	3	42	1.04	sd.lpsi	1.04	1	109	95	136	286	0
987	100	-2	0.6	-2	1	50	6	98	91	200	50000	25	3	46	1	w10missed3	1	1	104	95	120	291	0
1142	100	-2	0.6	-2	1	50	6	100	86	200	50000	25	3	44	1.01	Nsmall	1.01	1	109	95	137	286	0
888	100	-2	0.6	-2	1	50	6	96	85	200	50000	25	3	45	1	psi.D11	1	1	97	89	112	285	0
1209	100	-2	0.6	-2	1	50	6	99	87	200	50000	25	3	48	1	psi.D38	1	1	118	101	157	287	0
1010	100	-2	0.6	-2	1	150	2	100	89	100	50000	25	3	78	1.01	w10missed8	1.01	1	96	91	106	189	0
10	100	-2	0.6	-2	1	150	2	100	91	100	50000	25	3	82	1.1	Nsmall	1.07	1.1	106	97	125	191	0
50	100	-2	0.6	-2	1	150	2	100	85	100	50000	25	3	78	1.05	w10missed4	1.01	1.02	92	87	103	185	0
2342	100	-2	0.6	-2	1	150	2	100	89	100	50000	25	3	79	1.05	Nsmall	1.02	1.04	100	93	118	189	0
535	100	-2	0.6	-2	1	150	2	100	91	100	50000	25	3	88	1.01	w10missed10	1	1	107	96	125	191	0
99	100	-2	0.6	-2	1	150	2	100	88	100	200000	25	3	250	1.5	Nsmall	1.25	1.5	104	94	128	188	0
987	100	-2	0.6	-2	1	150	2	100	87	100	50000	25	3	85	1.03	Nsmall	1.02	1.03	99	90	117	187	0
1142	100	-2	0.6	-2	1	150	2	100	90	100	50000	25	3	85	1.03	w10missed10	1.01	1.01	102	93	118	190	0
888	100	-2	0.6	-2	1	150	2	100	86	100	200000	25	3	262	1.25	w10missed5	1.02	1.15	94	90	102	186	0
1209	100	-2	0.6	-2	1	150	2	100	93	100	50000	25	3	92	1.03	Ntotal	1.02	1.03	120	104	149	193	0
1010	100	-2	0.6	-2	1	150	4	100	95	50	50000	25	3	61	1.01	w10missed6	1	1	98	95	104	145	0
10	100	-2	0.6	-2	1	150	4	100	94	50	50000	25	3	60	1.01	w10missed8	1	1.01	100	95	108	144	0
50	100	-2	0.6	-2	1	150	4	100	93	50	50000	25	3	65	1.07	w10missed7	1	1.02	96	93	102	143	0
2342	100	-2	0.6	-2	1	150	4	100	92	50	50000	25	3	64	1.03	w10missed6	1.01	1.01	97	93	104	142	0
535	100	-2	0.6	-2	1	150	4	100	96	50	50000	25	3	69	1.04	w10missed9	1	1.01	104	98	116	146	0
99	100	-2	0.6	-2	1	150	4	100	97	50	200000	25	3	199	1.16	w10missed5	1.04	1.1	105	99	117	147	0
987	100	-2	0.6	-2	1	150	4	100	96	50	50000	25	3	74	1	psi.D50	1	1	101	97	108	146	0
1142	100	-2	0.6	-2	1	150	4	100	96	50	50000	25	3	70	1.01	w10missed6	1	1.01	103	97	112	146	0
888	100	-2	0.6	-2	1	150	4	100	95	50	50000	25	3	69	1.04	w10missed7	1	1.01	99	95	105	145	0
1209	100	-2	0.6	-2	1	150	4	100	94	50	50000	25	3	75	1.07	Nsmall	1.03	1.07	101	95	112	144	0
1010	100	-2	0.6	-2	1	150	6	100	100	50	50000	25	3	66	1.02	w10missed7	1	1	102	100	107	150	0
10	100	-2	0.6	-2	1	150	6	100	97	50	50000	25	3	65	1.01	w10missed6	1	1	100	97	106	147	0
50	100	-2	0.6	-2	1	150	6	100	93	50	50000	25	3	64	1.09	w10missed9	1	1.01	95	93	99	143	0
2342	100	-2	0.6	-2	1	150	6	100	99	50	50000	25	3	70	1.02	w10missed7	1	1	103	99	109	149	0
535	100	-2	0.6	-2	1	150	6	100	98	50	50000	25	3	72	1.01	w10missed8	1	1	102	98	108	148	0
99	100	-2	0.6	-2	1	150	6	100	99	50	100000	25	3	112	1.09	w10missed4	1.01	1.07	102	99	108	149	0
987	100	-2	0.6	-2	1	150	6	100	98	50	50000	25	3	80	1.05	w10missed1	1	1	100	98	104	148	0
1142	100	-2	0.6	-2	1	150	6	100	97	50	50000	25	3	71	1.01	w10missed5	1	1	100	97	105	147	0
888	100	-2	0.6	-2	1	150	6	100	98	50	100000	25	3	122	1.05	w10missed2	1	1	100	98	104	148	0
1209	100	-2	0.6	-2	1	150	6	100	98	50	50000	25	3	71	1.03	w10missed2	1	1	103	99	110	148	0
